# Supplementary material for: Diethyl 4-(2-meth­oxy­phen­yl)-2,6-di­methyl-1,4-di­hydro­pyridine-3,5-di­carboxyl­ate
Source: Acta Crystallogr Sect E Struct Rep Online. 2013 Apr 24;69(Pt 5):o785. doi: 10.1107/S1600536813009951 (PMC3648309; doi:10.1107/S1600536813009951)
Supplement: Supplementary file 1 [file e-69-0o785-sup1.cif]

##############################################################################
#                                                                            #
# This CIF contains the data in a paper accepted for publication in          #
# Acta Crystallographica Section E. It conforms to the requirements of       #
# Notes for Authors for Acta Crystallographica Section E, and has been       #
# peer reviewed under the auspices of the IUCr Commission on Journals.       #
#                                                                            #
# Full details of the Crystallographic Information File format               #
# are given in the paper "The Crystallographic Information File (CIF):       #
# a New Standard Archive File for Crystallography" by S. R. Hall, F. H.      #
# Allen and I. D. Brown [Acta Cryst. (1991), A47, 655-685].                  #
#                                                                            #
# The current version of the core CIF dictionary is obtainable from          #
# ftp://ftp.iucr.org/pub/cif_core.dic.                                       #
#                                                                            #
# Software is freely available for graphical display of the structure(s)     #
# in this CIF. For information consult the CIF software page                 #
# http://www.iucr.org/resources/cif/software.                                #
#                                                                            #
# This file may be used for bona fide research purposes within the           #
# scientific community so long as proper attribution is given to the journal # 
# article from which it was obtained.                                        #
#                                                                            #
##############################################################################
data_global
_audit_creation_method     'by CrystalStructure 3.7.0'
_journal_date_recd_electronic     2013-03-21
_journal_date_accepted     2013-04-11
_journal_name_full     'Acta Crystallographica, Section E'
_journal_year     2013
_journal_volume     69
_journal_issue      5
_journal_page_first     o785
_journal_page_last     o785
_journal_paper_category     QO
_journal_paper_doi     10.1107/S1600536813009951
_journal_coeditor_code     PK2475
_publ_contact_author_name     'Mrs. Danqian Xu'
_publ_contact_author_address
;
Catalytic Hydrogenation Research Center
Zhejiang University of Technology
Hangzhou 310014
People's Republic of China
;
_publ_contact_author_email     'chrc@zjut.edu.cn'
_publ_contact_author_fax     '86 571 88320066'
_publ_contact_author_phone     '86 571 88320609'
_publ_section_title
;
Diethyl 4-(2-methoxyphenyl)-2,6-dimethyl-1,4-dihydropyridine-3,5-dicarboxylate
;
loop_
    _publ_author_name
    _publ_author_address
    'Ke Wang'
;
Catalytic Hydrogenation Research Center
Zhejiang University of Technology
Hangzhou 310014
People's Republic of China
;
    'Yifeng Wang'
;
Catalytic Hydrogenation Research Center
Zhejiang University of Technology
Hangzhou 310014
People's Republic of China
;
    'Minjie Yao'
;
Catalytic Hydrogenation Research Center
Zhejiang University of Technology
Hangzhou 310014
People's Republic of China
;
    'Danqian Xu'
;
Catalytic Hydrogenation Research Center
Zhejiang University of Technology
Hangzhou 310014
People's Republic of China
;
data_I
_audit_creation_method     SHELXL-97
_chemical_name_systematic
;
Diethyl 4-(2-methoxyphenyl)-2,6-dimethyl-1,4-dihydropyridine-3,5-dicarboxylate
;
_chemical_name_common     ?
_chemical_formula_moiety     'C20 H25 N O5'
_chemical_formula_sum     'C20 H25 N O5'
_chemical_formula_iupac     'C20 H25 N O5'
_chemical_formula_weight     359.41
_chemical_melting_point     ?
_symmetry_cell_setting     tetragonal
_symmetry_space_group_name_H-M     'P -4 21 c'
_symmetry_space_group_name_Hall     'P -4 2n'
loop_
    _symmetry_equiv_pos_as_xyz
    'x, y, z'
    '-x, -y, z'
    'x+1/2, -y+1/2, -z+1/2'
    '-x+1/2, y+1/2, -z+1/2'
    'y+1/2, x+1/2, z+1/2'
    '-y+1/2, -x+1/2, z+1/2'
    '-y, x, -z'
    'y, -x, -z'
_cell_length_a     22.4689(7)
_cell_length_b     22.4689(7)
_cell_length_c     8.2443(3)
_cell_angle_alpha     90.00
_cell_angle_beta     90.00
_cell_angle_gamma     90.00
_cell_volume     4162.1(2)
_cell_formula_units_Z     8
_cell_measurement_reflns_used     36625
_cell_measurement_theta_min     3.1
_cell_measurement_theta_max     27.4
_cell_measurement_temperature     296(2)
_exptl_crystal_description     'block'
_exptl_crystal_colour     'colorless'
_exptl_crystal_size_max     0.47
_exptl_crystal_size_mid     0.31
_exptl_crystal_size_min     0.22
_exptl_crystal_density_diffrn     1.147
_exptl_crystal_density_meas     ?
_exptl_crystal_density_method     'not measured'
_exptl_crystal_F_000     1536
_exptl_absorpt_coefficient_mu     0.082
_exptl_absorpt_correction_type     multi-scan
_exptl_absorpt_process_details     '(ABSCOR; Higashi, 1995)'
_exptl_absorpt_correction_T_min     0.9524
_exptl_absorpt_correction_T_max     0.9821
_exptl_special_details
;
;
_diffrn_ambient_temperature     296(2)
_diffrn_radiation_type     MoK\a
_diffrn_radiation_wavelength     0.71073
_diffrn_radiation_source     'rotating anode'
_diffrn_radiation_monochromator     graphite
_diffrn_measurement_device_type     'Rigaku R-AXIS RAPID/ZJUG'
_diffrn_measurement_method     \w
_diffrn_detector_area_resol_mean     10.00
_diffrn_reflns_number     60800
_diffrn_reflns_av_R_equivalents     0.0779
_diffrn_reflns_av_sigmaI/netI     0.0334
_diffrn_reflns_theta_min     3.06
_diffrn_reflns_theta_max     27.45
_diffrn_reflns_theta_full     27.45
_diffrn_measured_fraction_theta_max     0.997
_diffrn_measured_fraction_theta_full     0.997
_diffrn_reflns_limit_h_min     -20
_diffrn_reflns_limit_h_max     20
_diffrn_reflns_limit_k_min     0
_diffrn_reflns_limit_k_max     29
_diffrn_reflns_limit_l_min     0
_diffrn_reflns_limit_l_max     10
_diffrn_standards_number     0
_diffrn_standards_interval_count     .
_diffrn_standards_interval_time     .
_diffrn_standards_decay_%     ?
_refine_special_details
;
Refinement of <i>F</i>^2^ against ALL reflections. The weighted <i>R</i>-factor
<i>wR</i> and goodness of fit <i>S</i> are based on <i>F</i>^2^, conventional
<i>R</i>-factors <i>R</i> are based on <i>F</i>, with <i>F</i> set to zero for
negative <i>F</i>^2^. The threshold expression of <i>F</i>^2^ >
\s(<i>F</i>^2^) is used only for calculating <i>R</i>-factors(gt) <i>etc</i>.
and is not relevant to the choice of reflections for refinement.
<i>R</i>-factors based on <i>F</i>^2^ are statistically about twice as large
as those based on <i>F</i>, and <i>R</i>- factors based on ALL data will be
even larger.
;
_reflns_number_total     4755
_reflns_number_gt     3128
_reflns_threshold_expression     I>2\s(I)
_refine_ls_structure_factor_coef     Fsqd
_refine_ls_matrix_type     full
_refine_ls_R_factor_all     0.0900
_refine_ls_R_factor_gt     0.0587
_refine_ls_wR_factor_gt     0.1472
_refine_ls_wR_factor_ref     0.1671
_refine_ls_goodness_of_fit_ref     1.000
_refine_ls_restrained_S_all     1.000
_refine_ls_number_reflns     4755
_refine_ls_number_parameters     241
_refine_ls_number_restraints     0
_refine_ls_hydrogen_treatment     constr
_refine_ls_weighting_scheme     calc
_refine_ls_weighting_details
         'calc w=1/[\s^2^(Fo^2^)+(0.0855P)^2^+0.9222P] where P=(Fo^2^+2Fc^2^)/3'
_atom_sites_solution_hydrogens     geom
_atom_sites_solution_primary     direct
_atom_sites_solution_secondary     difmap
_refine_ls_shift/su_max     0.008
_refine_ls_shift/su_mean     0.005
_refine_diff_density_max     0.170
_refine_diff_density_min     -0.203
_refine_ls_abs_structure_details     ?
_refine_ls_abs_structure_Flack     ?
loop_
    _atom_type_symbol
    _atom_type_description
    _atom_type_scat_dispersion_real
    _atom_type_scat_dispersion_imag
    _atom_type_scat_source
    'C' 'C' 0.0033 0.0016
                         'International Tables Vol C Tables 4.2.6.8 and 6.1.1.4'
    'H' 'H' 0.0000 0.0000
                         'International Tables Vol C Tables 4.2.6.8 and 6.1.1.4'
    'N' 'N' 0.0061 0.0033
                         'International Tables Vol C Tables 4.2.6.8 and 6.1.1.4'
    'O' 'O' 0.0106 0.0060
                         'International Tables Vol C Tables 4.2.6.8 and 6.1.1.4'
_computing_data_collection     'PROCESS-AUTO (Rigaku, 2006)'
_computing_cell_refinement     'PROCESS-AUTO (Rigaku, 2006)'
_computing_data_reduction     'CrystalStructure (Rigaku, 2007)'
_computing_structure_solution     'SHELXS97 (Sheldrick, 2008)'
_computing_structure_refinement     'SHELXL97 (Sheldrick, 2008)'
_computing_molecular_graphics     'ORTEP-3 for Windows (Farrugia, 2012)'
_computing_publication_material     'WinGX (Farrugia, 2102)'
loop_
    _atom_site_type_symbol
    _atom_site_label
    _atom_site_fract_x
    _atom_site_fract_y
    _atom_site_fract_z
    _atom_site_U_iso_or_equiv
    _atom_site_adp_type
    _atom_site_calc_flag
    _atom_site_refinement_flags
    _atom_site_occupancy
    _atom_site_symmetry_multiplicity
    _atom_site_disorder_assembly
    _atom_site_disorder_group
    C C1 0.48258(11) 0.26476(11) 0.3185(3) 0.0488(6) Uani d . 1 1 . .
    H H1 0.5183 0.2658 0.3866 0.059 Uiso calc R 1 1 . .
    C C2 0.43244(11) 0.29128(12) 0.4187(3) 0.0487(6) Uani d . 1 1 . .
    C C3 0.39385(13) 0.33091(13) 0.3545(4) 0.0559(7) Uani d . 1 1 . .
    C C4 0.45445(13) 0.34162(12) 0.1122(3) 0.0524(7) Uani d . 1 1 . .
    C C5 0.49582(12) 0.30287(11) 0.1698(3) 0.0482(6) Uani d . 1 1 . .
    C C6 0.47208(12) 0.19936(12) 0.2738(3) 0.0485(6) Uani d . 1 1 . .
    C C7 0.51178(14) 0.15615(13) 0.3240(4) 0.0623(8) Uani d . 1 1 . .
    H H7 0.5442 0.1673 0.3872 0.075 Uiso calc R 1 1 . .
    C C8 0.50466(18) 0.09635(15) 0.2830(5) 0.0797(10) Uani d . 1 1 . .
    H H8 0.5316 0.0681 0.3207 0.096 Uiso calc R 1 1 . .
    C C9 0.45815(16) 0.07942(15) 0.1875(5) 0.0802(10) Uani d . 1 1 . .
    H H9 0.4540 0.0397 0.1575 0.096 Uiso calc R 1 1 . .
    C C10 0.41693(16) 0.12109(14) 0.1349(4) 0.0705(8) Uani d . 1 1 . .
    H H10 0.3851 0.1095 0.0700 0.085 Uiso calc R 1 1 . .
    C C11 0.42368(13) 0.18025(12) 0.1801(4) 0.0546(7) Uani d . 1 1 . .
    C C12 0.33177(15) 0.20776(18) 0.0506(5) 0.0826(11) Uani d . 1 1 . .
    H H12A 0.3415 0.1878 -0.0490 0.124 Uiso calc R 1 1 . .
    H H12B 0.3088 0.2428 0.0273 0.124 Uiso calc R 1 1 . .
    H H12C 0.3090 0.1815 0.1184 0.124 Uiso calc R 1 1 . .
    C C13 0.42649(12) 0.27102(13) 0.5869(3) 0.0515(6) Uani d . 1 1 . .
    C C14 0.47214(15) 0.21103(14) 0.7908(3) 0.0628(8) Uani d . 1 1 . .
    H H14A 0.4387 0.1840 0.8019 0.075 Uiso calc R 1 1 . .
    H H14B 0.4685 0.2420 0.8722 0.075 Uiso calc R 1 1 . .
    C C15 0.52918(17) 0.17829(16) 0.8121(5) 0.0817(10) Uani d . 1 1 . .
    H H15A 0.5305 0.1453 0.7383 0.123 Uiso calc R 1 1 . .
    H H15B 0.5319 0.1639 0.9215 0.123 Uiso calc R 1 1 . .
    H H15C 0.5619 0.2046 0.7904 0.123 Uiso calc R 1 1 . .
    C C16 0.34108(15) 0.35877(18) 0.4346(5) 0.0817(10) Uani d . 1 1 . .
    H H16A 0.3139 0.3282 0.4683 0.123 Uiso calc R 1 1 . .
    H H16B 0.3215 0.3849 0.3594 0.123 Uiso calc R 1 1 . .
    H H16C 0.3539 0.3811 0.5275 0.123 Uiso calc R 1 1 . .
    C C17 0.45761(16) 0.37777(15) -0.0409(4) 0.0698(9) Uani d . 1 1 . .
    H H17A 0.4739 0.4163 -0.0171 0.105 Uiso calc R 1 1 . .
    H H17B 0.4184 0.3823 -0.0853 0.105 Uiso calc R 1 1 . .
    H H17C 0.4826 0.3579 -0.1182 0.105 Uiso calc R 1 1 . .
    C C18 0.55359(12) 0.29701(12) 0.0932(4) 0.0525(7) Uani d . 1 1 . .
    C C19 0.65098(15) 0.2576(2) 0.1250(5) 0.0846(11) Uani d . 1 1 . .
    H H19A 0.6722 0.2949 0.1383 0.102 Uiso calc R 1 1 . .
    H H19B 0.6512 0.2471 0.0108 0.102 Uiso calc R 1 1 . .
    C C20 0.6793(2) 0.2111(3) 0.2197(7) 0.140(2) Uani d . 1 1 . .
    H H20A 0.6677 0.2149 0.3313 0.210 Uiso calc R 1 1 . .
    H H20B 0.7218 0.2148 0.2110 0.210 Uiso calc R 1 1 . .
    H H20C 0.6672 0.1729 0.1794 0.210 Uiso calc R 1 1 . .
    N N1 0.40319(10) 0.35131(11) 0.1988(3) 0.0599(6) Uani d . 1 1 . .
    H H1A 0.3752 0.3713 0.1532 0.072 Uiso calc R 1 1 . .
    O O1 0.38505(9) 0.22427(9) 0.1319(3) 0.0636(6) Uani d . 1 1 . .
    O O2 0.47297(9) 0.23683(10) 0.6302(2) 0.0633(6) Uani d . 1 1 . .
    O O3 0.38594(9) 0.28131(11) 0.6811(3) 0.0712(6) Uani d . 1 1 . .
    O O4 0.59075(8) 0.26366(10) 0.1817(3) 0.0654(6) Uani d . 1 1 . .
    O O5 0.56955(10) 0.31897(11) -0.0357(3) 0.0738(6) Uani d . 1 1 . .
loop_
    _atom_site_aniso_label
    _atom_site_aniso_U_11
    _atom_site_aniso_U_22
    _atom_site_aniso_U_33
    _atom_site_aniso_U_12
    _atom_site_aniso_U_13
    _atom_site_aniso_U_23
    C1 0.0473(14) 0.0528(14) 0.0462(13) 0.0037(11) 0.0026(12) 0.0049(12)
    C2 0.0461(14) 0.0570(15) 0.0429(13) -0.0004(11) 0.0039(11) -0.0004(12)
    C3 0.0520(15) 0.0602(17) 0.0554(16) 0.0044(13) 0.0034(13) 0.0039(13)
    C4 0.0585(16) 0.0496(14) 0.0490(15) -0.0008(12) -0.0007(13) 0.0047(12)
    C5 0.0511(14) 0.0492(14) 0.0442(14) -0.0067(12) 0.0027(12) 0.0024(11)
    C6 0.0525(14) 0.0499(14) 0.0432(13) 0.0026(11) 0.0073(12) 0.0077(11)
    C7 0.0605(17) 0.0605(17) 0.0659(18) 0.0080(14) 0.0056(15) 0.0099(15)
    C8 0.086(2) 0.0608(19) 0.092(3) 0.0170(17) 0.011(2) 0.0100(18)
    C9 0.089(2) 0.0545(18) 0.097(3) 0.0006(17) 0.012(2) 0.0019(19)
    C10 0.081(2) 0.0586(18) 0.072(2) -0.0094(16) 0.0081(17) -0.0001(16)
    C11 0.0564(15) 0.0543(15) 0.0530(15) -0.0003(13) 0.0088(13) 0.0092(13)
    C12 0.063(2) 0.088(2) 0.096(3) -0.0112(18) -0.0207(18) 0.013(2)
    C13 0.0530(15) 0.0578(15) 0.0439(14) -0.0028(13) 0.0014(12) -0.0015(12)
    C14 0.0764(19) 0.0706(18) 0.0415(14) -0.0027(15) 0.0005(14) 0.0091(14)
    C15 0.102(3) 0.080(2) 0.063(2) 0.017(2) -0.004(2) 0.0156(18)
    C16 0.0598(19) 0.102(3) 0.084(2) 0.0253(19) 0.0137(18) 0.006(2)
    C17 0.083(2) 0.0630(18) 0.0630(19) 0.0057(17) 0.0066(17) 0.0187(16)
    C18 0.0548(15) 0.0510(14) 0.0516(15) -0.0058(12) 0.0025(13) 0.0010(13)
    C19 0.0505(17) 0.123(3) 0.080(2) 0.0072(19) 0.0162(17) -0.003(2)
    C20 0.088(3) 0.194(6) 0.139(4) 0.073(3) 0.026(3) 0.045(4)
    N1 0.0559(14) 0.0657(15) 0.0580(15) 0.0110(11) 0.0007(12) 0.0094(12)
    O1 0.0616(12) 0.0581(12) 0.0711(13) -0.0028(9) -0.0114(10) 0.0088(10)
    O2 0.0647(12) 0.0804(14) 0.0447(10) 0.0107(11) 0.0054(9) 0.0094(10)
    O3 0.0668(13) 0.0950(16) 0.0517(12) 0.0103(12) 0.0162(11) 0.0039(11)
    O4 0.0472(10) 0.0853(14) 0.0637(13) 0.0086(10) 0.0097(10) 0.0092(11)
    O5 0.0707(14) 0.0829(15) 0.0678(14) -0.0057(12) 0.0180(11) 0.0189(12)
_geom_special_details
;
All e.s.d.'s (except the e.s.d. in the dihedral angle between two l.s. planes)
are estimated using the full covariance matrix. The cell e.s.d.'s are taken
into account individually in the estimation of e.s.d.'s in distances, angles
and torsion angles; correlations between e.s.d.'s in cell parameters are only
used when they are defined by crystal symmetry. An approximate (isotropic)
treatment of cell e.s.d.'s is used for estimating e.s.d.'s involving l.s.
planes.
;
loop_
    _geom_bond_atom_site_label_1
    _geom_bond_atom_site_label_2
    _geom_bond_site_symmetry_2
    _geom_bond_distance
    _geom_bond_publ_flag
    C1 C2 . 1.519(4) ?
    C1 C5 . 1.525(4) ?
    C1 C6 . 1.533(4) ?
    C1 H1 . 0.9800 ?
    C2 C3 . 1.351(4) ?
    C2 C13 . 1.466(4) ?
    C3 N1 . 1.379(4) ?
    C3 C16 . 1.494(4) ?
    C4 C5 . 1.359(4) ?
    C4 N1 . 1.373(4) ?
    C4 C17 . 1.503(4) ?
    C5 C18 . 1.449(4) ?
    C6 C7 . 1.382(4) ?
    C6 C11 . 1.401(4) ?
    C7 C8 . 1.395(5) ?
    C7 H7 . 0.9300 ?
    C8 C9 . 1.363(5) ?
    C8 H8 . 0.9300 ?
    C9 C10 . 1.387(5) ?
    C9 H9 . 0.9300 ?
    C10 C11 . 1.389(4) ?
    C10 H10 . 0.9300 ?
    C11 O1 . 1.374(3) ?
    C12 O1 . 1.422(4) ?
    C12 H12A . 0.9600 ?
    C12 H12B . 0.9600 ?
    C12 H12C . 0.9600 ?
    C13 O3 . 1.220(3) ?
    C13 O2 . 1.345(3) ?
    C14 O2 . 1.446(3) ?
    C14 C15 . 1.488(5) ?
    C14 H14A . 0.9700 ?
    C14 H14B . 0.9700 ?
    C15 H15A . 0.9600 ?
    C15 H15B . 0.9600 ?
    C15 H15C . 0.9600 ?
    C16 H16A . 0.9600 ?
    C16 H16B . 0.9600 ?
    C16 H16C . 0.9600 ?
    C17 H17A . 0.9600 ?
    C17 H17B . 0.9600 ?
    C17 H17C . 0.9600 ?
    C18 O5 . 1.225(3) ?
    C18 O4 . 1.338(3) ?
    C19 O4 . 1.438(4) ?
    C19 C20 . 1.451(6) ?
    C19 H19A . 0.9700 ?
    C19 H19B . 0.9700 ?
    C20 H20A . 0.9600 ?
    C20 H20B . 0.9600 ?
    C20 H20C . 0.9600 ?
    N1 H1A . 0.8600 ?
loop_
    _geom_angle_atom_site_label_1
    _geom_angle_atom_site_label_2
    _geom_angle_atom_site_label_3
    _geom_angle_site_symmetry_1
    _geom_angle_site_symmetry_3
    _geom_angle
    _geom_angle_publ_flag
    C2 C1 C5 . . 111.2(2) ?
    C2 C1 C6 . . 113.1(2) ?
    C5 C1 C6 . . 112.0(2) ?
    C2 C1 H1 . . 106.7 ?
    C5 C1 H1 . . 106.7 ?
    C6 C1 H1 . . 106.7 ?
    C3 C2 C13 . . 121.1(2) ?
    C3 C2 C1 . . 121.5(2) ?
    C13 C2 C1 . . 117.4(2) ?
    C2 C3 N1 . . 119.1(3) ?
    C2 C3 C16 . . 127.8(3) ?
    N1 C3 C16 . . 113.1(3) ?
    C5 C4 N1 . . 119.6(2) ?
    C5 C4 C17 . . 127.4(3) ?
    N1 C4 C17 . . 113.0(2) ?
    C4 C5 C18 . . 121.2(2) ?
    C4 C5 C1 . . 120.5(2) ?
    C18 C5 C1 . . 118.3(2) ?
    C7 C6 C11 . . 116.8(3) ?
    C7 C6 C1 . . 120.1(3) ?
    C11 C6 C1 . . 123.1(2) ?
    C6 C7 C8 . . 122.0(3) ?
    C6 C7 H7 . . 119.0 ?
    C8 C7 H7 . . 119.0 ?
    C9 C8 C7 . . 119.8(3) ?
    C9 C8 H8 . . 120.1 ?
    C7 C8 H8 . . 120.1 ?
    C8 C9 C10 . . 120.3(3) ?
    C8 C9 H9 . . 119.9 ?
    C10 C9 H9 . . 119.9 ?
    C9 C10 C11 . . 119.3(3) ?
    C9 C10 H10 . . 120.3 ?
    C11 C10 H10 . . 120.3 ?
    O1 C11 C10 . . 122.9(3) ?
    O1 C11 C6 . . 115.4(2) ?
    C10 C11 C6 . . 121.7(3) ?
    O1 C12 H12A . . 109.5 ?
    O1 C12 H12B . . 109.5 ?
    H12A C12 H12B . . 109.5 ?
    O1 C12 H12C . . 109.5 ?
    H12A C12 H12C . . 109.5 ?
    H12B C12 H12C . . 109.5 ?
    O3 C13 O2 . . 121.3(3) ?
    O3 C13 C2 . . 127.7(3) ?
    O2 C13 C2 . . 111.0(2) ?
    O2 C14 C15 . . 107.2(3) ?
    O2 C14 H14A . . 110.3 ?
    C15 C14 H14A . . 110.3 ?
    O2 C14 H14B . . 110.3 ?
    C15 C14 H14B . . 110.3 ?
    H14A C14 H14B . . 108.5 ?
    C14 C15 H15A . . 109.5 ?
    C14 C15 H15B . . 109.5 ?
    H15A C15 H15B . . 109.5 ?
    C14 C15 H15C . . 109.5 ?
    H15A C15 H15C . . 109.5 ?
    H15B C15 H15C . . 109.5 ?
    C3 C16 H16A . . 109.5 ?
    C3 C16 H16B . . 109.5 ?
    H16A C16 H16B . . 109.5 ?
    C3 C16 H16C . . 109.5 ?
    H16A C16 H16C . . 109.5 ?
    H16B C16 H16C . . 109.5 ?
    C4 C17 H17A . . 109.5 ?
    C4 C17 H17B . . 109.5 ?
    H17A C17 H17B . . 109.5 ?
    C4 C17 H17C . . 109.5 ?
    H17A C17 H17C . . 109.5 ?
    H17B C17 H17C . . 109.5 ?
    O5 C18 O4 . . 121.1(3) ?
    O5 C18 C5 . . 127.1(3) ?
    O4 C18 C5 . . 111.8(2) ?
    O4 C19 C20 . . 107.8(3) ?
    O4 C19 H19A . . 110.1 ?
    C20 C19 H19A . . 110.1 ?
    O4 C19 H19B . . 110.1 ?
    C20 C19 H19B . . 110.1 ?
    H19A C19 H19B . . 108.5 ?
    C19 C20 H20A . . 109.5 ?
    C19 C20 H20B . . 109.5 ?
    H20A C20 H20B . . 109.5 ?
    C19 C20 H20C . . 109.5 ?
    H20A C20 H20C . . 109.5 ?
    H20B C20 H20C . . 109.5 ?
    C4 N1 C3 . . 124.0(2) ?
    C4 N1 H1A . . 118.0 ?
    C3 N1 H1A . . 118.0 ?
    C11 O1 C12 . . 118.7(3) ?
    C13 O2 C14 . . 117.5(2) ?
    C18 O4 C19 . . 117.5(3) ?
loop_
    _geom_torsion_atom_site_label_1
    _geom_torsion_atom_site_label_2
    _geom_torsion_atom_site_label_3
    _geom_torsion_atom_site_label_4
    _geom_torsion_site_symmetry_1
    _geom_torsion_site_symmetry_2
    _geom_torsion_site_symmetry_3
    _geom_torsion_site_symmetry_4
    _geom_torsion
    _geom_torsion_publ_flag
    C5 C1 C2 C3 . . . . 19.7(4) ?
    C6 C1 C2 C3 . . . . -107.3(3) ?
    C5 C1 C2 C13 . . . . -161.9(2) ?
    C6 C1 C2 C13 . . . . 71.1(3) ?
    C13 C2 C3 N1 . . . . 176.3(3) ?
    C1 C2 C3 N1 . . . . -5.4(4) ?
    C13 C2 C3 C16 . . . . -1.2(5) ?
    C1 C2 C3 C16 . . . . 177.1(3) ?
    N1 C4 C5 C18 . . . . -172.1(2) ?
    C17 C4 C5 C18 . . . . 7.1(4) ?
    N1 C4 C5 C1 . . . . 7.3(4) ?
    C17 C4 C5 C1 . . . . -173.4(3) ?
    C2 C1 C5 C4 . . . . -20.6(3) ?
    C6 C1 C5 C4 . . . . 107.0(3) ?
    C2 C1 C5 C18 . . . . 158.8(2) ?
    C6 C1 C5 C18 . . . . -73.5(3) ?
    C2 C1 C6 C7 . . . . -119.7(3) ?
    C5 C1 C6 C7 . . . . 113.7(3) ?
    C2 C1 C6 C11 . . . . 61.3(3) ?
    C5 C1 C6 C11 . . . . -65.3(3) ?
    C11 C6 C7 C8 . . . . 0.5(4) ?
    C1 C6 C7 C8 . . . . -178.5(3) ?
    C6 C7 C8 C9 . . . . 1.5(5) ?
    C7 C8 C9 C10 . . . . -1.9(6) ?
    C8 C9 C10 C11 . . . . 0.2(5) ?
    C9 C10 C11 O1 . . . . 179.5(3) ?
    C9 C10 C11 C6 . . . . 1.9(5) ?
    C7 C6 C11 O1 . . . . -180.0(2) ?
    C1 C6 C11 O1 . . . . -0.9(4) ?
    C7 C6 C11 C10 . . . . -2.2(4) ?
    C1 C6 C11 C10 . . . . 176.8(3) ?
    C3 C2 C13 O3 . . . . 7.5(5) ?
    C1 C2 C13 O3 . . . . -171.0(3) ?
    C3 C2 C13 O2 . . . . -173.4(3) ?
    C1 C2 C13 O2 . . . . 8.2(3) ?
    C4 C5 C18 O5 . . . . -9.0(4) ?
    C1 C5 C18 O5 . . . . 171.6(3) ?
    C4 C5 C18 O4 . . . . 170.5(3) ?
    C1 C5 C18 O4 . . . . -8.9(3) ?
    C5 C4 N1 C3 . . . . 9.9(4) ?
    C17 C4 N1 C3 . . . . -169.4(3) ?
    C2 C3 N1 C4 . . . . -11.0(4) ?
    C16 C3 N1 C4 . . . . 166.8(3) ?
    C10 C11 O1 C12 . . . . 8.5(4) ?
    C6 C11 O1 C12 . . . . -173.8(3) ?
    O3 C13 O2 C14 . . . . 2.1(4) ?
    C2 C13 O2 C14 . . . . -177.1(2) ?
    C15 C14 O2 C13 . . . . -177.1(3) ?
    O5 C18 O4 C19 . . . . 3.7(4) ?
    C5 C18 O4 C19 . . . . -175.9(3) ?
    C20 C19 O4 C18 . . . . -169.0(4) ?
loop_
    _geom_hbond_atom_site_label_D
    _geom_hbond_atom_site_label_H
    _geom_hbond_atom_site_label_A
    _geom_hbond_site_symmetry_A
    _geom_hbond_distance_DH
    _geom_hbond_distance_HA
    _geom_hbond_distance_DA
    _geom_hbond_angle_DHA
    N1 H1A O5 8_565 0.86 2.07 2.924(3) 170
_iucr_refine_instructions_details
;
TITL wk314_sr in P -4 21 c
CELL  0.71073  22.4689  22.4689   8.2443   90.000   90.000   90.000
ZERR     8.00   0.0007   0.0007   0.0003    0.000    0.000    0.000
LATT  -1
SYMM  - X, - Y,   Z
SYMM  1/2 + X, 1/2 - Y, 1/2 - Z
SYMM  1/2 - X, 1/2 + Y, 1/2 - Z
SYMM  1/2 + Y, 1/2 + X, 1/2 + Z
SYMM  1/2 - Y, 1/2 - X, 1/2 + Z
SYMM  - Y,   X, - Z
SYMM    Y, - X, - Z
SFAC  C    H    N    O
UNIT  160  200  8    40
MERG   2
EQIV  $1  y, -x+1, -z
HTAB  N1  O5_$1
FMAP   2
PLAN    3
SIZE     0.22   0.31   0.47
ACTA
BOND   $H
CONF
L.S.  80
TEMP    23.00
WGHT    0.085500    0.922200
FVAR       9.82195
C1    1    0.482583    0.264758    0.318544    11.00000    0.04730    0.05282 =
         0.04623    0.00488    0.00261    0.00372
AFIX  13
H1    2    0.518321    0.265811    0.386627    11.00000   -1.20000
AFIX   0
C2    1    0.432438    0.291284    0.418675    11.00000    0.04610    0.05702 =
         0.04293   -0.00039    0.00387   -0.00043
C3    1    0.393846    0.330914    0.354510    11.00000    0.05205    0.06016 =
         0.05545    0.00393    0.00343    0.00437
C4    1    0.454452    0.341622    0.112168    11.00000    0.05855    0.04964 =
         0.04897    0.00472   -0.00072   -0.00076
C5    1    0.495825    0.302873    0.169828    11.00000    0.05115    0.04918 =
         0.04420    0.00244    0.00275   -0.00672
C6    1    0.472085    0.199359    0.273762    11.00000    0.05254    0.04986 =
         0.04323    0.00773    0.00728    0.00255
C7    1    0.511781    0.156152    0.324042    11.00000    0.06052    0.06048 =
         0.06593    0.00989    0.00561    0.00796
AFIX  43
H7    2    0.544227    0.167285    0.387166    11.00000   -1.20000
AFIX   0
C8    1    0.504659    0.096354    0.282992    11.00000    0.08610    0.06078 =
         0.09236    0.01001    0.01096    0.01704
AFIX  43
H8    2    0.531580    0.068121    0.320695    11.00000   -1.20000
AFIX   0
C9    1    0.458152    0.079415    0.187498    11.00000    0.08894    0.05447 =
         0.09705    0.00189    0.01155    0.00064
AFIX  43
H9    2    0.454039    0.039730    0.157472    11.00000   -1.20000
AFIX   0
C10   1    0.416930    0.121087    0.134890    11.00000    0.08113    0.05862 =
         0.07175   -0.00010    0.00813   -0.00936
AFIX  43
H10   2    0.385094    0.109538    0.070035    11.00000   -1.20000
AFIX   0
C11   1    0.423677    0.180252    0.180056    11.00000    0.05641    0.05425 =
         0.05299    0.00922    0.00880   -0.00026
C12   1    0.331766    0.207762    0.050558    11.00000    0.06298    0.08842 =
         0.09643    0.01294   -0.02070   -0.01120
AFIX 137
H12A  2    0.341491    0.187841   -0.048987    11.00000   -1.50000
H12B  2    0.308802    0.242764    0.027270    11.00000   -1.50000
H12C  2    0.309022    0.181536    0.118441    11.00000   -1.50000
AFIX   0
C13   1    0.426492    0.271017    0.586895    11.00000    0.05295    0.05775 =
         0.04393   -0.00150    0.00143   -0.00282
C14   1    0.472142    0.211034    0.790827    11.00000    0.07645    0.07057 =
         0.04150    0.00906    0.00045   -0.00274
AFIX  23
H14A  2    0.438707    0.184026    0.801860    11.00000   -1.20000
H14B  2    0.468458    0.242010    0.872164    11.00000   -1.20000
AFIX   0
C15   1    0.529177    0.178293    0.812125    11.00000    0.10169    0.08013 =
         0.06342    0.01556   -0.00382    0.01688
AFIX 137
H15A  2    0.530480    0.145288    0.738267    11.00000   -1.50000
H15B  2    0.531948    0.163890    0.921492    11.00000   -1.50000
H15C  2    0.561898    0.204580    0.790354    11.00000   -1.50000
AFIX   0
C16   1    0.341082    0.358770    0.434600    11.00000    0.05983    0.10154 =
         0.08374    0.00644    0.01367    0.02534
AFIX 137
H16A  2    0.313899    0.328221    0.468349    11.00000   -1.50000
H16B  2    0.321545    0.384885    0.359378    11.00000   -1.50000
H16C  2    0.353907    0.381098    0.527522    11.00000   -1.50000
AFIX   0
C17   1    0.457612    0.377774   -0.040946    11.00000    0.08349    0.06297 =
         0.06299    0.01874    0.00663    0.00569
AFIX 137
H17A  2    0.473893    0.416295   -0.017100    11.00000   -1.50000
H17B  2    0.418364    0.382262   -0.085301    11.00000   -1.50000
H17C  2    0.482600    0.357859   -0.118248    11.00000   -1.50000
AFIX   0
C18   1    0.553591    0.297013    0.093215    11.00000    0.05484    0.05096 =
         0.05159    0.00096    0.00254   -0.00576
C19   1    0.650977    0.257596    0.124951    11.00000    0.05054    0.12322 =
         0.08018   -0.00255    0.01623    0.00717
AFIX  23
H19A  2    0.672226    0.294856    0.138282    11.00000   -1.20000
H19B  2    0.651237    0.247110    0.010820    11.00000   -1.20000
AFIX   0
C20   1    0.679310    0.211100    0.219668    11.00000    0.08766    0.19414 =
         0.13910    0.04536    0.02583    0.07298
AFIX 137
H20A  2    0.667730    0.214868    0.331282    11.00000   -1.50000
H20B  2    0.721756    0.214790    0.210958    11.00000   -1.50000
H20C  2    0.667184    0.172886    0.179413    11.00000   -1.50000
AFIX   0
N1    3    0.403192    0.351307    0.198793    11.00000    0.05588    0.06569 =
         0.05802    0.00938    0.00074    0.01095
AFIX  43
H1A   2    0.375186    0.371318    0.153174    11.00000   -1.20000
AFIX   0
O1    4    0.385053    0.224267    0.131930    11.00000    0.06165    0.05812 =
         0.07112    0.00878   -0.01143   -0.00279
O2    4    0.472965    0.236830    0.630213    11.00000    0.06469    0.08037 =
         0.04470    0.00937    0.00537    0.01070
O3    4    0.385939    0.281311    0.681125    11.00000    0.06680    0.09496 =
         0.05173    0.00394    0.01622    0.01028
O4    4    0.590752    0.263661    0.181738    11.00000    0.04725    0.08534 =
         0.06374    0.00923    0.00970    0.00860
O5    4    0.569545    0.318967   -0.035681    11.00000    0.07074    0.08291 =
         0.06782    0.01887    0.01804   -0.00573
HKLF 4
REM  wk314_sr in P -4 21 c
REM R1 =  0.0587 for   3128 Fo > 4sig(Fo)  and  0.0900 for all   4755 data
REM    241 parameters refined using      0 restraints
END
WGHT      0.0834      0.1740
REM Highest difference peak  0.170,  deepest hole -0.203,  1-sigma level  0.047
Q1    1   0.3341  0.3978  0.3908  11.00000  0.05    0.17
Q2    1   0.3019  0.3545  0.3313  11.00000  0.05    0.16
Q3    1   0.3716  0.3435  0.4041  11.00000  0.05    0.15
;
loop_
    _platon_squeeze_void_nr
    _platon_squeeze_void_average_x
    _platon_squeeze_void_average_y
    _platon_squeeze_void_average_z
    _platon_squeeze_void_volume
    _platon_squeeze_void_count_electrons
    _platon_squeeze_void_content
    1 0.000 0.000 0.000 173 -2 ' '
    2 0.500 0.500 0.500 173 -2 ' '
_platon_squeeze_details
;
Normally solved the title compound to convergence.
running SQUEEZE and produces the new .hkl, use hte new .hkl
solved and refinemented the structure to convergence again.
run PLATON and 'CALC FCF-SQ' using the new .res and new .hkl
in order to produce a proper final FoFc file.
Optionally inspect the improved peak list as follows:
TITL wk-314                 R = 0.08
CELL   22.4690   22.4690    8.2440     90.00     90.00     90.00
SPGR P-421c
# Note: Atoms in Void as Cxxx and Qxxx all others
C101 1.000 0.986 0.188 !       1.58 eA-3
C102 0.947 0.011 0.908 !       1.09 eA-3
C103 0.016 0.041 0.865 !       1.03 eA-3
C104 0.445 0.499 0.409 !       0.88 eA-3
C105 0.940 0.009 0.031 !       0.83 eA-3
;
