# Supplementary material for: Diethyl 4-(2-meth­oxy­phen­yl)-2,6-di­methyl-1,4-di­hydro­pyridine-3,5-di­carboxyl­ate
Source: Acta Crystallogr Sect E Struct Rep Online. 2013 Apr 24;69(Pt 5):o785. doi: 10.1107/S1600536813009951 (PMC3648309; doi:10.1107/S1600536813009951)
Supplement: Supplementary file 2 [file e-69-0o785-Isup2.hkl]

#
# h,k,l, Fc-squared, Fo-squared, sigma(Fo-squared) and status flag
#
data_I
_shelx_title ' wk314_sr  P -4 21 c    R = 0.06                    '
_shelx_refln_list_code   4
_shelx_F_calc_maximum    196.84
_exptl_crystal_F_000    1536.00
_reflns_d_resolution_high    0.7709
 
loop_
 _symmetry_equiv_pos_as_xyz
 x,y,z
 y,-x,-z
 -x,-y,z
 -y,x,-z
 1/2+x,1/2-y,1/2-z
 1/2-y,1/2-x,1/2+z
 1/2-x,1/2+y,1/2-z
 1/2+y,1/2+x,1/2+z
 
_cell_length_a 22.46890
_cell_length_b  22.4689
_cell_length_c   8.2443
_cell_angle_alpha   90.000
_cell_angle_beta   90.000
_cell_angle_gamma   90.000
 
_shelx_F_squared_multiplier     0.010
 
loop_
 _refln_index_h
 _refln_index_k
 _refln_index_l
 _refln_F_squared_calc
 _refln_F_squared_meas
 _refln_F_squared_sigma
 _refln_observed_status
 _refln_sint/lambda
   2   3   0     4043.44     2611.98    185.74 o   0.08023
   3   3   0   154185.84   299818.25   5225.90 o   0.09441
   0   4   0   230617.28   426812.31   7246.63 o   0.08901
   1   4   0  1386200.25  1476396.38  11433.97 o   0.09175
   2   4   0    80953.19   192139.81   2616.84 o   0.09952
   3   4   0    30029.93    27810.85    496.92 o   0.11126
   4   4   0   196395.59   134617.98   1029.82 o   0.12588
   1   5   0    22970.31    27996.59    527.06 o   0.11347
   2   5   0    81053.45    58573.06    769.20 o   0.11984
   3   5   0  1649405.13  1951336.88  20355.14 o   0.12976
   4   5   0    53685.56    49943.63    709.88 o   0.14249
   5   5   0  1560293.13  1620363.50  17367.80 o   0.15735
   0   6   0    10345.68    20286.10   1142.62 o   0.13352
   1   6   0   228361.11   178154.19   1460.61 o   0.13536
   2   6   0       24.66     3172.10    696.27 o   0.14074
   3   6   0   273185.03   215125.44   1766.93 o   0.14928
   4   6   0     6424.36     4905.97    508.59 o   0.16047
   5   6   0   552894.63   495619.34   3981.17 o   0.17380
   6   6   0   207775.14   218700.13   2603.23 o   0.18882
   1   7   0     9279.00     8751.00    601.94 o   0.15735
   2   7   0    56737.01    58489.42    765.31 o   0.16200
   3   7   0    35611.05    30928.50    739.06 o   0.16947
   4   7   0   278355.84   223652.77   1896.26 o   0.17941
   5   7   0     2092.17     3052.49    317.99 o   0.19143
   6   7   0     4323.73     6722.49    381.20 o   0.20516
   7   7   0   211775.30   133007.63   1772.76 o   0.22029
   0   8   0    99071.11    97652.56   1232.08 o   0.17802
   1   8   0    69625.63    64199.61    879.09 o   0.17941
   2   8   0    19426.60    19301.02    447.32 o   0.18350
   3   8   0   437368.91   444581.75   3704.03 o   0.19013
   4   8   0    37139.14    36388.76    675.85 o   0.19904
   5   8   0    87529.28    78754.14    879.09 o   0.20993
   6   8   0    74981.68    78876.66   1016.20 o   0.22253
   7   8   0   280551.31   267233.69   2524.46 o   0.23655
   8   8   0   294621.91   266580.22   3139.04 o   0.25176
   1   9   0      307.03      143.92    298.54 o   0.20151
   2   9   0    35420.45    30627.04    594.16 o   0.20516
   3   9   0    93571.95    74759.35    943.27 o   0.21111
   4   9   0    47244.45    41867.49    731.28 o   0.21917
   5   9   0    52245.14    41031.19    670.98 o   0.22911
   6   9   0   261000.91   257494.70   2362.06 o   0.24070
   7   9   0    66529.01    69682.23   1036.62 o   0.25372
   8   9   0   106775.39   104900.17   1232.08 o   0.26796
   9   9   0    24736.08    21354.81    945.21 o   0.28323
   0  10   0    74179.13    63184.38   1437.27 o   0.22253
   1  10   0   257683.42   230777.83   2050.88 o   0.22364
   2  10   0     1072.48     1698.85    369.53 o   0.22694
   3  10   0   347495.66   338601.19   3053.47 o   0.23233
   4  10   0    80185.98    72993.40   1022.04 o   0.23967
   5  10   0   138542.86   126864.71   1275.84 o   0.24880
   6  10   0       50.37     1017.17    393.84 o   0.25951
   7  10   0    80733.08    75251.41   1081.35 o   0.27163
   8  10   0      252.44       10.70    420.09 o   0.28498
   9  10   0    24403.88    23475.71    581.52 o   0.29938
  10  10   0    26877.61    21338.28   1062.88 o   0.31470
   1  11   0   154691.39   142347.91   1514.09 o   0.24579
   2  11   0    17009.84    16168.78    533.87 o   0.24880
   3  11   0     1479.91     3423.97    452.19 o   0.25372
   4  11   0    67414.37    73878.33   1156.23 o   0.26046
   5  11   0    58429.57    58582.78    795.46 o   0.26888
   6  11   0        7.19       94.33    345.22 o   0.27883
   7  11   0    28316.03    26684.77    702.10 o   0.29014
   8  11   0    73283.93    62393.79    914.09 o   0.30267
   9  11   0      916.11     1303.07    342.30 o   0.31627
  10  11   0   106964.02    99214.30   1380.87 o   0.33081
  11  11   0     9318.09     8587.63    998.70 o   0.34618
   0  12   0    34768.98    39009.49   1089.13 o   0.26704
   1  12   0   364015.78   365657.44   3245.04 o   0.26796
   2  12   0     3781.78     4645.35    468.72 o   0.27072
   3  12   0    28290.50    28509.07    729.33 o   0.27525
   4  12   0     7567.44     6431.73    438.57 o   0.28148
   5  12   0   111457.68   112210.01   1273.90 o   0.28929
   6  12   0     8598.98     8232.69    460.94 o   0.29856
   7  12   0      482.14      757.53    332.57 o   0.30915
   8  12   0    19687.75    19280.60    632.09 o   0.32094
   9  12   0    39073.77    39310.95    858.67 o   0.33379
  10  12   0     4632.30     4534.49    467.74 o   0.34760
  11  12   0    38886.14    37321.33    813.93 o   0.36225
  12  12   0       69.61      773.09    524.15 o   0.37765
   1  13   0     5532.10     6611.63    495.95 o   0.29014
   2  13   0   276719.03   255202.66   2463.19 o   0.29269
   3  13   0    70444.95    66202.84   1020.09 o   0.29689
   4  13   0     3366.45     2945.52    419.12 o   0.30267
   5  13   0      918.15      569.85    346.19 o   0.30995
   6  13   0    30164.40    28719.11    763.37 o   0.31861
   7  13   0   252520.14   252934.94   2585.72 o   0.32856
   8  13   0   100725.00   103004.88   1329.33 o   0.33968
   9  13   0    29644.07    29609.87    727.39 o   0.35185
  10  13   0    48607.93    41959.88    891.73 o   0.36498
  11  13   0       19.15        2.92    457.05 o   0.37895
  12  13   0     3088.36     3274.21    505.67 o   0.39370
  13  13   0    40119.64    48062.92   1874.87 o   0.40912
   0  14   0     9965.92     6622.33    718.63 o   0.31154
   1  14   0      194.32      100.16    366.61 o   0.31234
   2  14   0     9357.19     9900.43    561.10 o   0.31470
   3  14   0    13169.81    20045.91    737.11 o   0.31861
   4  14   0    26513.57    26588.49    745.86 o   0.32401
   5  14   0    59430.52    51461.60   1047.32 o   0.33081
   6  14   0     5365.17     4507.27    572.77 o   0.33895
   7  14   0      353.46     1162.07    409.40 o   0.34831
   8  14   0      237.94       62.24    372.45 o   0.35882
   9  14   0      271.61      218.80    388.98 o   0.37036
  10  14   0     2373.14     3537.74    506.64 o   0.38285
  11  14   0    13473.62    15260.52    748.78 o   0.39620
  12  14   0     2111.63     2738.40    524.15 o   0.41032
  13  14   0    22428.62    25115.24    880.06 o   0.42514
  14  14   0    61632.53    63246.62   1927.38 o   0.44059
   1  15   0        3.77      204.21    412.32 o   0.33454
   2  15   0    83857.02    88668.18   1299.18 o   0.33675
   3  15   0     1344.17     3329.64    551.37 o   0.34041
   4  15   0      315.23     1512.15    442.46 o   0.34546
   5  15   0   219063.20   210745.56   2341.64 o   0.35185
   6  15   0     1262.77     1821.38    471.63 o   0.35951
   7  15   0    73853.82    69968.13   1153.32 o   0.36835
   8  15   0      231.64      258.67    432.74 o   0.37830
   9  15   0    37437.52    33122.33    882.00 o   0.38927
  10  15   0      530.52      778.93    544.57 o   0.40117
  11  15   0       28.39       34.04    412.32 o   0.41393
  12  15   0     2645.89     1981.84    474.55 o   0.42747
  13  15   0     9049.65     9097.19    655.43 o   0.44171
  14  15   0     3268.02     3112.78    559.15 o   0.45659
  15  15   0    60294.26    56742.93   1709.55 o   0.47206
   0  16   0    79224.17    82124.63   1909.87 o   0.35605
   1  16   0    31343.00    32611.79    852.83 o   0.35674
   2  16   0     3506.89     3380.21    555.26 o   0.35882
   3  16   0    18339.61    18904.26    777.95 o   0.36225
   4  16   0     4262.43     5979.54    670.01 o   0.36701
   5  16   0    45670.23    45233.11    951.05 o   0.37303
   6  16   0      251.58      164.34    427.87 o   0.38026
   7  16   0    28216.95    25214.43    925.76 o   0.38863
   8  16   0    89042.30    80156.40   1301.13 o   0.39807
   9  16   0    12225.93    11232.67    668.07 o   0.40851
  10  16   0     6528.80     8447.60    668.07 o   0.41987
  11  16   0    65972.95    64142.23   1341.00 o   0.43207
  12  16   0      586.27     1983.78    538.73 o   0.44506
  13  16   0     2161.88      908.26    569.85 o   0.45876
  14  16   0    12445.23    12889.71    738.08 o   0.47310
  15  16   0    22431.15    25344.74    973.41 o   0.48805
  16  16   0    12677.54    12489.06   1670.65 o   0.50353
   1  17   0     3930.11     4140.66    683.63 o   0.37895
   2  17   0     1438.81     1517.98    551.37 o   0.38091
   3  17   0     8634.05    10607.39    722.52 o   0.38415
   4  17   0    15507.21    17953.21    769.20 o   0.38863
   5  17   0    81635.13    75130.82   1342.94 o   0.39432
   6  17   0     3086.01     2947.47    528.04 o   0.40117
   7  17   0       12.82      230.47    478.44 o   0.40912
   8  17   0   143570.03   141431.88   2108.25 o   0.41810
   9  17   0      308.96       67.10    416.20 o   0.42804
  10  17   0    13056.41    15600.88    725.44 o   0.43890
  11  17   0    15308.43    16170.73    801.29 o   0.45059
  12  17   0    10328.32    13003.49    752.67 o   0.46305
  13  17   0    15584.55    17924.04    813.93 o   0.47623
  14  17   0     1638.58     1501.45    536.79 o   0.49007
  15  17   0     2749.63     2254.12    750.72 o   0.50451
  16  17   0     5521.47     3686.52    700.16 o   0.51950
  17  17   0     1472.07     1666.76    886.87 o   0.53500
   0  18   0     6148.46     5386.35    898.54 o   0.40055
   1  18   0    27262.05    26246.20    940.35 o   0.40117
   2  18   0      150.23      141.98    520.26 o   0.40302
   3  18   0    17583.63    15949.01    801.29 o   0.40608
   4  18   0    44095.35    43727.77   1046.35 o   0.41032
   5  18   0   129572.18   125838.78   1920.57 o   0.41572
   6  18   0      408.20       93.35    463.85 o   0.42222
   7  18   0    63285.61    59442.42   1190.27 o   0.42978
   8  18   0     7893.46     6429.78    700.16 o   0.43833
   9  18   0    22938.76    22705.54    891.73 o   0.44783
  10  18   0    24250.62    23269.55    873.25 o   0.45822
  11  18   0        0.62       11.67    441.49 o   0.46943
  12  18   0    12592.68    13619.04    730.30 o   0.48141
  13  18   0      449.76      727.39    511.50 o   0.49410
  14  18   0     1393.97     1206.80    569.85 o   0.50745
  15  18   0        9.76      312.15    551.37 o   0.52140
  16  18   0     3390.20     2261.90    563.04 o   0.53592
  17  18   0     1241.94      329.66    539.71 o   0.55096
  18  18   0      673.74       28.20    663.21 o   0.56647
   1  19   0    13260.77    13470.26    849.91 o   0.42339
   2  19   0    13211.69    11707.22    771.15 o   0.42514
   3  19   0    49549.38    46207.50   1182.49 o   0.42804
   4  19   0     9393.21    10133.81    768.23 o   0.43207
   5  19   0     4228.35     4214.56    695.30 o   0.43720
   6  19   0    26153.66    27355.75    935.49 o   0.44339
   7  19   0    12140.44    14094.57    762.39 o   0.45059
   8  19   0     2427.65     3115.70    633.06 o   0.45876
   9  19   0     6181.23     6647.61    656.40 o   0.46784
  10  19   0     5008.23     4448.92    618.47 o   0.47779
  11  19   0     8521.58    10282.60    695.30 o   0.48855
  12  19   0      797.80     1254.45    558.18 o   0.50007
  13  19   0    15751.97    14852.10   1160.12 o   0.51230
  14  19   0    13320.00    13737.68   1178.60 o   0.52519
  15  19   0     1362.80      426.90    473.58 o   0.53869
  16  19   0      616.72      135.17    490.11 o   0.55275
  17  19   0        1.80      469.69    538.73 o   0.56734
  18  19   0       63.27        0.00    463.85 o   0.58242
  19  19   0     2385.50     3383.12   1738.73 o   0.59794
   0  20   0     9305.02    12802.19   1218.47 o   0.44506
   1  20   0     5109.27     3860.59    647.65 o   0.44562
   2  20   0    18261.94    18065.04   1046.35 o   0.44728
   3  20   0    95952.34    98133.91   1834.02 o   0.45004
   4  20   0       24.85       48.62    504.70 o   0.45387
   5  20   0     4675.06     6948.09    723.50 o   0.45876
   6  20   0    40615.05    40199.76   1176.65 o   0.46466
   7  20   0      552.88      809.07    496.92 o   0.47153
   8  20   0     6838.49     6731.24    701.13 o   0.47934
   9  20   0     1219.22      249.92    494.00 o   0.48805
  10  20   0     5264.62     3669.99    736.14 o   0.49759
  11  20   0       20.99      137.11    478.44 o   0.50793
  12  20   0    10788.38    11340.61   1179.57 o   0.51902
  13  20   0      274.73      625.28    467.74 o   0.53082
  14  20   0     2433.71     1092.05    574.71 o   0.54326
  15  20   0     2606.98     1125.11    597.08 o   0.55632
  16  20   0      453.95      332.57    524.15 o   0.56995
  17  20   0        7.62        3.89    576.66 o   0.58411
  18  20   0        3.33      933.54    837.27 o   0.59877
  19  20   0     1031.09      924.79   1020.09 o   0.61388
  20  20   0     7296.89    10478.06   3371.45 o   0.62941
   1  21   0     4594.55     5734.49    784.76 o   0.46784
   2  21   0    28341.22    25274.72   1048.29 o   0.46943
   3  21   0    21253.12    25598.55    958.83 o   0.47206
   4  21   0     1311.21     1189.30    658.34 o   0.47571
   5  21   0     8559.48     7873.86    776.98 o   0.48038
   6  21   0      858.38     1338.08    566.93 o   0.48601
   7  21   0        0.29     1288.48    601.94 o   0.49259
   8  21   0      386.17      545.54    494.00 o   0.50007
   9  21   0        3.82      353.00    526.09 o   0.50842
  10  21   0       42.79      147.81    550.40 o   0.51759
  11  21   0     3786.73     2896.90    754.61 o   0.52754
  12  21   0     1115.49      411.34    524.15 o   0.53823
  13  21   0     1009.09      782.82    533.87 o   0.54961
  14  21   0       11.77       11.67    532.90 o   0.56164
  15  21   0      221.30      617.50    506.64 o   0.57428
  16  21   0       10.38      385.09    482.33 o   0.58750
  17  21   0     2054.81      881.03    786.71 o   0.60124
  18  21   0      896.81     3182.80   1109.56 o   0.61549
  19  21   0        4.05      622.36    947.16 o   0.63020
  20  21   0      133.19     1667.74   1149.43 o   0.64534
   0  22   0    16917.23    17901.67   1671.63 o   0.48957
   1  22   0    10122.32    11123.76    897.56 o   0.49007
   2  22   0    10593.05    12369.46    883.95 o   0.49158
   3  22   0     3004.36     2295.93    766.28 o   0.49410
   4  22   0    33947.00    35037.07   1150.40 o   0.49759
   5  22   0     3747.35     3836.28    716.69 o   0.50205
   6  22   0     1926.38     2103.39    689.46 o   0.50745
   7  22   0     1271.01      788.65    533.87 o   0.51375
   8  22   0     2788.20     2627.54    658.34 o   0.52093
   9  22   0      284.96      935.49    564.99 o   0.52895
  10  22   0     1000.98     2025.60    689.46 o   0.53777
  11  22   0      846.47     1820.41    693.35 o   0.54735
  12  22   0     1746.40     1855.42    590.27 o   0.55766
  13  22   0       24.66       99.19    457.05 o   0.56865
  14  22   0     1015.04     1050.24    594.16 o   0.58029
  15  22   0     2131.91     3077.78    840.19 o   0.59253
  16  22   0      282.67       17.50    657.37 o   0.60535
  17  22   0       71.12        7.78    978.28 o   0.61870
  18  22   0     2434.26     2972.75   1214.58 o   0.63255
  19  22   0      791.44      772.12    942.30 o   0.64687
   1  23   0     7837.37     7610.33    872.28 o   0.51230
   2  23   0     9535.21     9088.44    877.14 o   0.51375
   3  23   0       23.44       28.20    574.71 o   0.51615
   4  23   0      533.16      788.65    684.60 o   0.51950
   5  23   0        6.85       45.70    562.07 o   0.52377
   6  23   0     6375.70     3505.65    831.44 o   0.52895
   7  23   0     1357.53     1541.32    657.37 o   0.53500
   8  23   0     2756.98     1729.97    644.73 o   0.54190
   9  23   0      239.80       40.84    504.70 o   0.54961
  10  23   0      291.57     1032.73    658.34 o   0.55810
  11  23   0     1725.19      979.25    629.17 o   0.56734
  12  23   0      418.78      858.67    681.68 o   0.57729
  13  23   0      621.54      426.90    600.97 o   0.58792
  14  23   0      162.67      568.88    772.12 o   0.59918
  15  23   0       23.76      457.05    747.81 o   0.61105
  16  23   0      951.51     1733.86   1005.50 o   0.62348
  17  23   0       25.66     1773.73   1256.39 o   0.63645
   0  24   0       33.82       74.88    795.46 o   0.53407
   1  24   0    20310.21    22102.62   1106.64 o   0.53453
   2  24   0     5805.21     4946.81    884.92 o   0.53592
   3  24   0     9022.61     8272.56    950.08 o   0.53823
   4  24   0     1698.65      982.17    624.31 o   0.54144
   5  24   0     2814.53     2440.83    800.32 o   0.54554
   6  24   0       90.25      237.28    573.74 o   0.55051
   7  24   0      172.65     1404.21    601.94 o   0.55632
   8  24   0     2304.59     2651.85    770.17 o   0.56296
   9  24   0      141.88     1473.25    659.32 o   0.57039
  10  24   0      760.78     1578.27    695.30 o   0.57858
  11  24   0     2620.24     1809.71    677.79 o   0.58750
  12  24   0     3017.58     2258.01    821.71 o   0.59711
  13  24   0     1551.38     1338.08    868.39 o   0.60739
  14  24   0      387.82      579.58    754.61 o   0.61830
  15  24   0     1093.54     3025.27   1168.87 o   0.62980
  16  24   0       77.37     1174.71    979.25 o   0.64187
   1  25   0      968.83      479.41    666.12 o   0.55677
   2  25   0     1345.93     1182.49    665.15 o   0.55810
   3  25   0     1240.90      717.66    703.08 o   0.56032
   4  25   0       35.00      348.13    614.58 o   0.56340
   5  25   0       63.56      335.49    691.41 o   0.56734
   6  25   0      209.21     1025.93    685.57 o   0.57212
   7  25   0      151.58     1800.96    766.28 o   0.57772
   8  25   0     2236.58     1777.62    609.72 o   0.58411
   9  25   0      248.88       60.29    561.10 o   0.59128
  10  25   0      441.88      267.42    561.10 o   0.59918
  11  25   0      272.90      942.30    750.72 o   0.60780
  12  25   0      117.28      763.37    746.84 o   0.61709
  13  25   0      194.29      830.46    737.11 o   0.62704
  14  25   0       21.23      953.96    861.58 o   0.63762
   0  26   0     8294.59     3449.25   1375.03 o   0.57858
   1  26   0     1714.12      632.09    694.32 o   0.57901
   2  26   0     1506.65      823.66    646.67 o   0.58029
   3  26   0     2790.12     1505.34    742.95 o   0.58242
   4  26   0      414.31     1431.43    761.42 o   0.58538
   5  26   0     1095.09     1471.30    762.39 o   0.58918
   6  26   0       49.78     1003.56    694.32 o   0.59378
   7  26   0      515.32     1663.85    670.98 o   0.59918
   8  26   0        3.18      676.82    648.62 o   0.60535
   9  26   0      488.64      960.77    657.37 o   0.61226
  10  26   0      712.14     2772.43    952.99 o   0.61990
  11  26   0       53.67      907.29    755.59 o   0.62823
  12  26   0      198.36      964.66    789.62 o   0.63723
  13  26   0      390.41     1631.76    863.53 o   0.64687
   1  27   0     1211.55     1393.51    692.38 o   0.60124
   2  27   0       11.88      389.95    644.73 o   0.60248
   3  27   0      218.88      542.62    654.45 o   0.60453
   4  27   0     3761.35     2504.04    823.66 o   0.60739
   5  27   0     1352.20      969.52    643.76 o   0.61105
   6  27   0     2836.05     2034.35    734.19 o   0.61549
   7  27   0      353.38     1283.62    694.32 o   0.62069
   8  27   0      896.46     1320.58    801.29 o   0.62665
   9  27   0        0.17     1134.84   1007.45 o   0.63333
  10  27   0      492.34     1063.85    788.65 o   0.64072
   0  28   0     1139.12     1639.54   1018.15 o   0.62308
   1  28   0       34.53      472.61    740.03 o   0.62348
   2  28   0     3920.16     3597.06    840.19 o   0.62467
   3  28   0      687.76      855.75    744.89 o   0.62665
   4  28   0     2110.08     2501.12    869.36 o   0.62941
   5  28   0      483.39     2440.83    822.69 o   0.63294
   6  28   0       37.86      703.08    678.76 o   0.63723
   7  28   0      432.74     1997.39    890.76 o   0.64226
   8  28   0     5172.00     6755.55   2320.25 o   0.64802
   1  29   0      189.74     1248.61    832.41 o   0.64572
   2  29   0      145.77     1326.41    834.35 o   0.64687
  -1   2   1    56439.40   131655.92    873.25 o   0.07845
   0   2   1  2416989.50  2542156.25  32330.76 o   0.07523
   1   2   1    56373.59   122994.40    811.02 o   0.07845
  -2   3   1   367113.75   443766.84   3763.35 o   0.10058
  -1   3   1   700907.38   683160.50   4780.52 o   0.09290
   0   3   1     5706.21    21010.57    725.44 o   0.09019
   1   3   1   701051.44   667710.38   4979.87 o   0.09290
   2   3   1   367110.06   420832.75   3656.38 o   0.10058
  -3   4   1  2196536.25  2625663.75  31504.18 o   0.12672
  -2   4   1  1577643.13  1633957.38  17432.96 o   0.11654
  -1   4   1   189903.13   217898.83   1502.42 o   0.10998
   0   4   1     4221.17     5629.46    234.36 o   0.10771
   1   4   1   189983.00   198174.81   1747.48 o   0.10998
   2   4   1  1577895.13  1621768.50  24921.73 o   0.11654
   3   4   1  2195144.75  2617976.50  34174.51 o   0.12672
  -4   5   1   391734.03   354902.25   2787.02 o   0.15486
  -3   5   1  2429865.50  2687255.25  36881.79 o   0.14323
  -2   5   1  1463826.00  1474004.25  12413.21 o   0.13431
  -1   5   1   676355.06   604947.94   4191.22 o   0.12866
   0   5   1   308458.09   386938.34   3986.04 o   0.12672
   1   5   1   675581.19   608428.38   4860.26 o   0.12866
   2   5   1  1465313.50  1531760.63  13364.26 o   0.13431
   3   5   1  2429634.75  2698533.50  39211.75 o   0.14323
   4   5   1   391363.88   372385.75   2638.23 o   0.15486
  -5   6   1    37787.63    32304.50    592.22 o   0.18408
  -4   6   1   281922.94   264698.56   2359.14 o   0.17155
  -3   6   1   598213.00   570497.31   4230.12 o   0.16113
  -2   6   1   791095.50   752028.81   5785.05 o   0.15325
  -1   6   1   173169.14   123814.16    902.43 o   0.14833
   0   6   1     3296.35     3709.86    342.30 o   0.14665
   1   6   1   173072.13   138795.59   1105.67 o   0.14833
   2   6   1   791567.06   754696.19   6209.04 o   0.15325
   3   6   1   598043.75   581561.75   4083.28 o   0.16113
   4   6   1   281444.06   264924.16   2029.49 o   0.17155
   5   6   1    37795.89    28755.09    480.39 o   0.18408
  -6   7   1   424692.72   391114.00   3265.46 o   0.21394
  -5   7   1   224268.97   199457.48   1874.87 o   0.20080
  -4   7   1   140979.16   144957.95   1359.47 o   0.18938
  -3   7   1   475430.88   436527.00   3495.93 o   0.18000
  -2   7   1   255388.80   221888.77   1728.03 o   0.17298
  -1   7   1    28438.75    22550.91    453.16 o   0.16864
   0   7   1     1660.41      843.11    268.39 o   0.16716
   1   7   1    28405.26    23526.27    610.69 o   0.16864
   2   7   1   255343.61   206847.05   1784.43 o   0.17298
   3   7   1   475404.06   442595.94   3766.27 o   0.18000
   4   7   1   141023.31   141037.05   1211.66 o   0.18938
   5   7   1   224459.52   196390.38   1602.58 o   0.20080
   6   7   1   424389.59   383916.97   2966.92 o   0.21394
  -7   8   1   221496.84   203660.34   1943.91 o   0.24420
  -6   8   1    23689.33    27085.41    706.96 o   0.23065
  -5   8   1   131923.34    97490.16   1070.66 o   0.21852
  -4   8   1   265952.75   258738.45   2271.62 o   0.20807
  -3   8   1   342521.72   280967.50   2256.06 o   0.19957
  -2   8   1   130479.54   116728.95   1179.57 o   0.19327
  -1   8   1   140709.45   121682.57   1182.49 o   0.18938
   0   8   1     7474.30    10466.39    470.66 o   0.18807
   1   8   1   140695.06   113724.11   1405.18 o   0.18938
   2   8   1   130484.08   116520.85   1217.50 o   0.19327
   3   8   1   342313.56   265685.56   2459.30 o   0.19957
   4   8   1   265910.38   257297.30   2129.65 o   0.20807
   5   8   1   132033.20    95271.05    974.39 o   0.21852
   6   8   1    23631.25    26853.97    522.20 o   0.23065
   7   8   1   221839.84   203522.23   1704.69 o   0.24420
  -8   9   1   113381.18   117540.95   1513.12 o   0.27474
  -7   9   1    52735.62    50099.21    837.27 o   0.26087
  -6   9   1    44963.20    43021.78    810.04 o   0.24823
  -5   9   1   248895.80   222882.56   1984.75 o   0.23700
  -4   9   1   147647.13   145214.66   1608.42 o   0.22740
  -3   9   1   171127.77   149789.03   1372.11 o   0.21965
  -2   9   1    11287.88    11203.50    433.71 o   0.21394
  -1   9   1    37531.27    35427.98    604.86 o   0.21044
   0   9   1   473623.81   423828.84   3586.36 o   0.20926
   1   9   1    37553.28    35009.84    701.13 o   0.21044
   2   9   1    11265.38    13162.97    523.17 o   0.21394
   3   9   1   171143.33   148111.58   1489.78 o   0.21965
   4   9   1   147817.69   152233.75   1484.92 o   0.22740
   5   9   1   249155.89   225916.59   1848.61 o   0.23700
   6   9   1    44972.24    42961.49    733.22 o   0.24823
   7   9   1    52886.59    50203.26    694.32 o   0.26087
   8   9   1   113335.18   116848.56   1315.71 o   0.27474
  -9  10   1    30533.95    24759.33    720.58 o   0.30546
  -8  10   1    40807.93    43660.68    807.13 o   0.29136
  -7  10   1   256588.28   246740.48   2445.69 o   0.27832
  -6  10   1    35727.92    29980.37    640.84 o   0.26650
  -5  10   1   151031.00   158383.48   1738.73 o   0.25608
  -4  10   1   342685.19   334408.00   2899.82 o   0.24723
  -3  10   1   228950.97   222345.80   2022.68 o   0.24011
  -2  10   1   417009.81   418707.03   3378.26 o   0.23490
  -1  10   1    69871.66    62347.10    854.78 o   0.23172
   0  10   1   198985.47   194493.16   1944.88 o   0.23065
   1  10   1    69740.14    67119.85    976.33 o   0.23172
   2  10   1   416933.41   420870.69   3862.54 o   0.23490
   3  10   1   229005.44   229410.63   2265.79 o   0.24011
   4  10   1   342652.97   339248.81   2834.67 o   0.24723
   5  10   1   151076.69   153729.38   1482.97 o   0.25608
   6  10   1    35661.89    28532.40    520.26 o   0.26650
   7  10   1   256547.78   248810.80   2408.74 o   0.27832
   8  10   1    40807.71    42589.04    644.73 o   0.29136
   9  10   1    30537.86    26664.35    588.33 o   0.30546
 -10  11   1     6698.43     6842.10    592.22 o   0.33633
  -9  11   1    20179.25    22132.77    664.18 o   0.32204
  -8  11   1     7198.55     8431.07    534.84 o   0.30869
  -7  11   1     3941.78     4272.91    525.12 o   0.29641
  -6  11   1    23985.92    25690.93    635.00 o   0.28535
  -5  11   1    38181.64    42573.48    811.02 o   0.27564
  -4  11   1     1632.67      571.80    353.00 o   0.26743
  -3  11   1   118347.13   107360.45   1130.95 o   0.26087
  -2  11   1      180.88      525.12    313.13 o   0.25608
  -1  11   1    69287.20    74812.84    964.66 o   0.25316
   0  11   1    15961.44    17344.46    612.64 o   0.25218
   1  11   1    69318.57    73231.65   1045.37 o   0.25316
   2  11   1      176.35      416.20    377.31 o   0.25608
   3  11   1   118360.20   108244.40   1339.05 o   0.26087
   4  11   1     1612.17      817.82    270.34 o   0.26743
   5  11   1    38302.72    42300.23    752.67 o   0.27564
   6  11   1    23955.44    25487.69    601.94 o   0.28535
   7  11   1     3949.30     4588.95    398.70 o   0.29641
   8  11   1     7178.67     9240.14    514.42 o   0.30869
   9  11   1    20130.45    22247.51    564.99 o   0.32204
  10  11   1     6671.27     6311.14    426.90 o   0.33633
 -11  12   1    10666.16    11231.70    584.44 o   0.36729
 -10  12   1     7627.53     7306.92    565.96 o   0.35285
  -9  12   1    27001.18    26323.99    712.80 o   0.33926
  -8  12   1     2470.90     3009.71    491.08 o   0.32662
  -7  12   1    71765.04    71011.56    949.10 o   0.31504
  -6  12   1    61985.95    58426.23    999.67 o   0.30465
  -5  12   1   124504.63   126958.07   1422.68 o   0.29558
  -4  12   1     9222.28     9778.87    462.88 o   0.28794
  -3  12   1     7666.07     7064.79    474.55 o   0.28186
  -2  12   1   202123.86   175447.88   1698.85 o   0.27743
  -1  12   1    30725.30    31326.23    734.19 o   0.27474
   0  12   1   112315.06   104756.25   1377.95 o   0.27384
   1  12   1    30737.63    30104.84    689.46 o   0.27474
   2  12   1   202107.42   176201.52   1817.49 o   0.27743
   3  12   1     7756.29     7648.25    539.71 o   0.28186
   4  12   1     9184.27     9233.33    464.83 o   0.28794
   5  12   1   124582.91   127110.73   1292.37 o   0.29558
   6  12   1    61945.74    58826.87    889.78 o   0.30465
   7  12   1    71748.73    69388.55    940.35 o   0.31504
   8  12   1     2463.34     3326.72    345.22 o   0.32662
   9  12   1    27041.68    26007.95    642.78 o   0.33926
  10  12   1     7636.88     8134.47    481.36 o   0.35285
  11  12   1    10668.97    11923.10    500.81 o   0.36729
 -12  13   1    14186.32    14638.16    751.70 o   0.39834
 -11  13   1    92389.83    87770.62   1392.54 o   0.38378
 -10  13   1     5236.25     5162.69    590.27 o   0.36998
  -9  13   1    82299.06    76895.80   1177.63 o   0.35704
  -8  13   1    12703.17    13576.25    620.42 o   0.34505
  -7  13   1    22455.97    22107.48    703.08 o   0.33411
  -6  13   1    10516.69     7997.36    558.18 o   0.32433
  -5  13   1    44253.36    42995.52    916.04 o   0.31583
  -4  13   1    13950.30    12676.75    514.42 o   0.30869
  -3  13   1     5447.72     4589.92    458.02 o   0.30302
  -2  13   1    48037.36    44940.41    806.15 o   0.29891
  -1  13   1    51670.75    51246.69    861.58 o   0.29641
   0  13   1    15722.38    15880.94    558.18 o   0.29558
   1  13   1    51649.89    50773.11    891.73 o   0.29641
   2  13   1    48069.53    45406.21    847.97 o   0.29891
   3  13   1     5387.41     6182.78    529.98 o   0.30302
   4  13   1    13941.71    12757.46    677.79 o   0.30869
   5  13   1    44265.61    44434.74    814.91 o   0.31583
   6  13   1    10476.30     7957.49    556.24 o   0.32433
   7  13   1    22515.19    20978.48    628.20 o   0.33411
   8  13   1    12686.26    15857.60    621.39 o   0.34505
   9  13   1    82315.84    74208.95   1096.91 o   0.35704
  10  13   1     5234.28     5928.98    486.22 o   0.36998
  11  13   1    92249.39    88768.34   1234.03 o   0.38378
  12  13   1    14176.90    12583.39    557.21 o   0.39834
 -13  14   1    21174.15    21325.64   1003.56 o   0.42945
 -12  14   1    14725.62    14998.94    698.21 o   0.41478
 -11  14   1    52571.96    46967.95   1109.56 o   0.40082
 -10  14   1    18725.84    17623.55    702.10 o   0.38763
  -9  14   1     2977.84     2999.98    537.76 o   0.37530
  -8  14   1    29167.83    25322.37    802.26 o   0.36391
  -7  14   1    89937.98    84517.80   1390.59 o   0.35355
  -6  14   1    14949.92    13008.35    596.11 o   0.34433
  -5  14   1    43727.76    35543.70    824.63 o   0.33633
  -4  14   1      472.49      168.23    317.02 o   0.32964
  -3  14   1    16396.91    17219.02    619.45 o   0.32433
  -2  14   1    10371.74     9438.52    499.83 o   0.32050
  -1  14   1     8227.45     9112.75    538.73 o   0.31817
   0  14   1       22.97      100.16    348.13 o   0.31739
   1  14   1     8276.25    11448.55    518.31 o   0.31817
   2  14   1    10406.89     9238.19    526.09 o   0.32050
   3  14   1    16431.72    15813.84    699.19 o   0.32433
   4  14   1      467.10      205.19    384.11 o   0.32964
   5  14   1    43655.46    35212.11    746.84 o   0.33633
   6  14   1    14915.44    12690.36    550.40 o   0.34433
   7  14   1    89937.59    86498.66   1282.65 o   0.35355
   8  14   1    29198.94    27207.94    692.38 o   0.36391
   9  14   1     2969.81     3190.58    461.91 o   0.37530
  10  14   1    18708.27    16967.16    635.98 o   0.38763
  11  14   1    52568.20    48692.09    938.41 o   0.40082
  12  14   1    14720.29    14716.93    655.43 o   0.41478
  13  14   1    21207.22    21937.31    693.35 o   0.42945
 -14  15   1     7034.10     7600.60    809.07 o   0.46060
 -13  15   1    63671.20    62481.30   1426.57 o   0.44585
 -12  15   1    13645.17    13117.26    792.54 o   0.43175
 -11  15   1     1831.05     3237.26    553.32 o   0.41835
 -10  15   1     9130.88    10009.34    692.38 o   0.40573
  -9  15   1    40023.82    38622.45    955.91 o   0.39396
  -8  15   1    12798.05    12232.34    722.52 o   0.38313
  -7  15   1    38591.61    36035.76    867.42 o   0.37331
  -6  15   1     2448.01     2289.13    515.39 o   0.36459
  -5  15   1    11546.58    13344.81    585.41 o   0.35704
  -4  15   1     2932.37     2948.44    426.90 o   0.35074
  -3  15   1    31580.89    28808.58    804.21 o   0.34577
  -2  15   1     5336.76     5721.85    481.36 o   0.34217
  -1  15   1    34394.07    35040.95    837.27 o   0.33999
   0  15   1     1542.74     1027.87    505.67 o   0.33926
   1  15   1    34362.70    35431.88    847.00 o   0.33999
   2  15   1     5373.55     6463.82    576.66 o   0.34217
   3  15   1    31627.30    28354.44    797.40 o   0.34577
   4  15   1     2937.33     3759.46    551.37 o   0.35074
   5  15   1    11562.42    13823.25    712.80 o   0.35704
   6  15   1     2454.81     1790.26    442.46 o   0.36459
   7  15   1    38613.54    37034.46    830.46 o   0.37331
   8  15   1    12795.99    11358.12    613.61 o   0.38313
   9  15   1    40053.29    38744.01    886.87 o   0.39396
  10  15   1     9135.99    10418.74    563.04 o   0.40573
  11  15   1     1835.26     1987.67    515.39 o   0.41835
  12  15   1    13645.22    12787.60    590.27 o   0.43175
  13  15   1    63652.89    61238.52   1067.74 o   0.44585
  14  15   1     7011.72     7385.69    629.17 o   0.46060
 -15  16   1    15075.24    15362.63    878.11 o   0.49180
 -14  16   1     3759.63     4198.03    705.99 o   0.47698
 -13  16   1     4139.91     3581.50    553.32 o   0.46275
 -12  16   1     8308.71     7693.96    616.53 o   0.44917
 -11  16   1    25741.41    26074.07    918.96 o   0.43631
 -10  16   1    22565.97    21763.24    847.97 o   0.42423
  -9  16   1    97009.09    91011.76   1574.38 o   0.41299
  -8  16   1    13282.41    12510.46    694.32 o   0.40267
  -7  16   1    13510.03    15780.78    732.25 o   0.39334
  -6  16   1    46267.00    44294.71   1038.57 o   0.38507
  -5  16   1     8236.08     7822.32    577.63 o   0.37793
  -4  16   1     8153.23     8857.97    574.71 o   0.37198
  -3  16   1       87.64       54.46    416.20 o   0.36729
  -2  16   1    15380.53    15436.54    705.02 o   0.36391
  -1  16   1    33721.54    33543.39    921.87 o   0.36186
   0  16   1     2539.11     2664.49    544.57 o   0.36118
   1  16   1    33731.92    32352.15    791.57 o   0.36186
   2  16   1    15374.72    17036.20    660.29 o   0.36391
   3  16   1       89.92       58.35    391.89 o   0.36729
   4  16   1     8163.31     8619.72    709.88 o   0.37198
   5  16   1     8240.31     8534.15    665.15 o   0.37793
   6  16   1    46237.03    45865.20   1087.19 o   0.38507
   7  16   1    13508.91    13936.06    618.47 o   0.39334
   8  16   1    13281.35    12724.40    564.99 o   0.40267
   9  16   1    96919.18    91918.07   1381.84 o   0.41299
  10  16   1    22486.34    22046.22    795.46 o   0.42423
  11  16   1    25745.53    27200.16    774.06 o   0.43631
  12  16   1     8298.29     7272.89    592.22 o   0.44917
  13  16   1     4128.81     3050.55    465.80 o   0.46275
  14  16   1     3769.62     3246.98    423.01 o   0.47698
  15  16   1    15088.95    15500.72    681.68 o   0.49180
 -16  17   1     8908.70     7922.48   1186.38 o   0.52303
 -15  17   1    37858.82    40906.72   1189.30 o   0.50814
 -14  17   1     3044.19     2248.28    681.68 o   0.49381
 -13  17   1    10604.62    14674.14    749.75 o   0.48008
 -12  17   1     1602.01     1129.00    561.10 o   0.46701
 -11  17   1    18062.33    20082.86   1051.21 o   0.45465
 -10  17   1    14637.27    15263.44    809.07 o   0.44307
  -9  17   1    43709.94    43188.07   1104.69 o   0.43232
  -8  17   1    28605.46    27858.50    952.02 o   0.42247
  -7  17   1     8685.79     9485.19    666.12 o   0.41359
  -6  17   1    42525.57    40864.90    997.72 o   0.40573
  -5  17   1    57663.98    52506.00    979.25 o   0.39896
  -4  17   1     6152.77     6967.54    541.65 o   0.39334
  -3  17   1     7302.00     8921.18    706.96 o   0.38890
  -2  17   1     6202.87     6175.00    696.27 o   0.38571
  -1  17   1    11151.17    11431.05    713.77 o   0.38378
   0  17   1      338.55     1377.95    513.45 o   0.38313
   1  17   1    11167.02    12058.27    801.29 o   0.38378
   2  17   1     6202.13     5266.74    600.00 o   0.38571
   3  17   1     7329.96     6883.91    700.16 o   0.38890
   4  17   1     6132.92     7030.75    716.69 o   0.39334
   5  17   1    57735.85    51943.93   1199.02 o   0.39896
   6  17   1    42562.80    40408.83    973.41 o   0.40573
   7  17   1     8701.72     9931.54    633.06 o   0.41359
   8  17   1    28609.72    28154.12    890.76 o   0.42247
   9  17   1    43672.05    44361.80    989.95 o   0.43232
  10  17   1    14640.47    15553.23    716.69 o   0.44307
  11  17   1    18047.62    20662.44    811.02 o   0.45465
  12  17   1     1604.37      670.01    428.85 o   0.46701
  13  17   1    10586.55    12420.02    730.30 o   0.48008
  14  17   1     3043.76     2378.59    460.94 o   0.49381
  15  17   1    37825.65    40883.38    922.85 o   0.50814
  16  17   1     8919.85     7935.12   1076.49 o   0.52303
 -17  18   1     1514.81     1156.23    630.14 o   0.55429
 -16  18   1    11890.99    11349.36   1167.90 o   0.53934
 -15  18   1    14095.42    15939.29   1177.63 o   0.52492
 -14  18   1     2164.38     1390.59    569.85 o   0.51106
 -13  18   1     7375.95     6292.67    767.26 o   0.49780
 -12  18   1      771.92     1390.59    506.64 o   0.48521
 -11  18   1    10432.85     9986.97    733.22 o   0.47333
 -10  18   1     4765.26     5131.57    673.90 o   0.46221
  -9  18   1     5493.46     5052.81    721.55 o   0.45192
  -8  18   1    12092.75    13547.08    770.17 o   0.44251
  -7  18   1     3762.59     4573.39    544.57 o   0.43403
  -6  18   1    21246.07    20616.73    797.40 o   0.42655
  -5  18   1     6569.80     5818.12    646.67 o   0.42012
  -4  18   1    27824.15    28599.50   1014.26 o   0.41478
  -3  18   1    89119.56    84466.26   1561.74 o   0.41058
  -2  18   1     4220.27     5628.49    685.57 o   0.40756
  -1  18   1     4829.36     5135.46    656.40 o   0.40573
   0  18   1    28686.87    25702.60    968.55 o   0.40512
   1  18   1     4828.68     5437.89    752.67 o   0.40573
   2  18   1     4219.27     5275.49    659.32 o   0.40756
   3  18   1    89168.96    85598.19   1560.77 o   0.41058
   4  18   1    27803.17    27991.73    981.19 o   0.41478
   5  18   1     6578.96     5824.92    720.58 o   0.42012
   6  18   1    21272.23    20031.32    857.69 o   0.42655
   7  18   1     3781.77     4080.36    525.12 o   0.43403
   8  18   1    12079.23    14109.15    735.17 o   0.44251
   9  18   1     5498.82     5589.59    582.49 o   0.45192
  10  18   1     4768.08     5524.44    556.24 o   0.46221
  11  18   1    10404.90    10034.62    660.29 o   0.47333
  12  18   1      778.35      143.92    397.73 o   0.48521
  13  18   1     7373.08     5870.63    631.11 o   0.49780
  14  18   1     2165.12     1830.13    444.41 o   0.51106
  15  18   1    14115.26    17202.49    917.01 o   0.52492
  16  18   1    11893.41    12962.64   1360.45 o   0.53934
  17  18   1     1515.80      480.39    420.09 o   0.55429
 -18  19   1     1467.91      932.57    642.78 o   0.58557
 -17  19   1     1636.97     1252.50    672.93 o   0.57057
 -16  19   1      470.00      435.65    593.19 o   0.55607
 -15  19   1      567.29     1869.03    653.48 o   0.54209
 -14  19   1     2120.16     1775.68    573.74 o   0.52868
 -13  19   1     2382.80     1765.95    592.22 o   0.51588
 -12  19   1     2927.77     1879.73    591.24 o   0.50374
 -11  19   1    10301.90     9637.87    753.64 o   0.49230
 -10  19   1     1292.67     1065.80    572.77 o   0.48163
  -9  19   1     1622.72     1332.24    600.97 o   0.47176
  -8  19   1     3892.35     3439.53    577.63 o   0.46275
  -7  19   1    35141.14    36658.13   1047.32 o   0.45465
  -6  19   1     4343.54     4334.17    615.56 o   0.44752
  -5  19   1    30457.76    29447.47    997.72 o   0.44139
  -4  19   1    27413.26    28180.38    969.52 o   0.43631
  -3  19   1    15040.73    15198.29    816.85 o   0.43232
  -2  19   1     6686.85     6088.46    758.50 o   0.42945
  -1  19   1     6691.91     6944.20    652.51 o   0.42771
   0  19   1     3733.66     3427.86    540.68 o   0.42713
   1  19   1     6679.07     6800.28    739.06 o   0.42771
   2  19   1     6714.85     5348.43    687.52 o   0.42945
   3  19   1    15016.59    15387.91    856.72 o   0.43232
   4  19   1    27430.19    28244.56   1086.22 o   0.43631
   5  19   1    30380.86    29799.49    947.16 o   0.44139
   6  19   1     4347.59     3856.70    651.54 o   0.44752
   7  19   1    35155.30    38720.67   1111.50 o   0.45465
   8  19   1     3912.80     3820.72    524.15 o   0.46275
   9  19   1     1620.27     2001.28    533.87 o   0.47176
  10  19   1     1287.73     1274.87    494.97 o   0.48163
  11  19   1    10318.62    11510.79    655.43 o   0.49230
  12  19   1     2922.69     2266.76    490.11 o   0.50374
  13  19   1     2373.06     1504.37    467.74 o   0.51588
  14  19   1     2117.43     1533.54    462.88 o   0.52868
  15  19   1      563.34      468.72    421.07 o   0.54209
  16  19   1      471.28      437.60    526.09 o   0.55607
  17  19   1     1628.48     1677.46    974.39 o   0.57057
  18  19   1     1461.46      776.01    861.58 o   0.58557
 -19  20   1     2156.61     1528.68    835.33 o   0.61686
 -18  20   1     2612.08     2662.54    788.65 o   0.60183
 -17  20   1      503.36     1207.77    774.06 o   0.58725
 -16  20   1     1832.52     1617.17    708.91 o   0.57317
 -15  20   1      595.51      373.42    641.81 o   0.55962
 -14  20   1      453.87      826.58    551.37 o   0.54664
 -13  20   1      385.38     1588.00    622.36 o   0.53427
 -12  20   1     6299.91     7279.70    962.72 o   0.52256
 -11  20   1     2461.97     2469.03    624.31 o   0.51154
 -10  20   1     4743.40     4921.53    712.80 o   0.50127
  -9  20   1     4248.77     4334.17    585.41 o   0.49180
  -8  20   1      548.21        5.83    515.39 o   0.48317
  -7  20   1     3136.49     2856.06    586.38 o   0.47542
  -6  20   1    14960.76    13291.33    916.04 o   0.46860
  -5  20   1    28051.70    29592.37   1084.27 o   0.46275
  -4  20   1    23921.85    25277.64    896.59 o   0.45791
  -3  20   1    12295.70    11237.53    731.28 o   0.45411
  -2  20   1    40070.99    39424.72   1213.61 o   0.45137
  -1  20   1     5438.04     6674.84    779.90 o   0.44972
   0  20   1      917.38     1315.71    591.24 o   0.44917
   1  20   1     5454.33     6246.96    660.29 o   0.44972
   2  20   1    40068.25    40742.38   1270.01 o   0.45137
   3  20   1    12332.83    11260.87    863.53 o   0.45411
   4  20   1    23951.58    24182.67    884.92 o   0.45791
   5  20   1    28065.34    29139.21   1203.88 o   0.46275
   6  20   1    14947.37    13971.06    783.79 o   0.46860
   7  20   1     3152.86     3080.69    651.54 o   0.47542
   8  20   1      549.57      204.21    460.94 o   0.48317
   9  20   1     4245.55     3505.65    582.49 o   0.49180
  10  20   1     4756.12     4965.29    592.22 o   0.50127
  11  20   1     2472.08     2323.16    520.26 o   0.51154
  12  20   1     6297.43     5933.84    833.38 o   0.52256
  13  20   1      388.31      213.94    465.80 o   0.53427
  14  20   1      454.43      435.65    501.78 o   0.54664
  15  20   1      594.60      919.93    635.98 o   0.55962
  16  20   1     1831.53      527.06    847.00 o   0.57317
  17  20   1      499.69     1566.60   1018.15 o   0.58725
  18  20   1     2612.58     2766.60   1114.42 o   0.60183
  19  20   1     2155.17     2353.31   1100.80 o   0.61686
 -20  21   1     1554.58     4766.91   2484.59 o   0.64818
 -19  21   1      344.73      838.24    861.58 o   0.63311
 -18  21   1      150.83     1450.88    704.05 o   0.61847
 -17  21   1      623.00     1234.03    721.55 o   0.60429
 -16  21   1     1741.23     2290.10    753.64 o   0.59062
 -15  21   1     2181.97     1952.66    725.44 o   0.57748
 -14  21   1     1251.35      855.75    632.09 o   0.56490
 -13  21   1      307.93      887.84    620.42 o   0.55294
 -12  21   1     1083.92     1145.54    651.54 o   0.54163
 -11  21   1     2126.03     1285.57    544.57 o   0.53102
 -10  21   1     5172.72     7405.14    869.36 o   0.52113
  -9  21   1      481.20      953.97    540.68 o   0.51203
  -8  21   1     6674.12     7020.05    672.93 o   0.50374
  -7  21   1     1127.86     1291.40    573.74 o   0.49631
  -6  21   1     8029.41     9034.95    776.01 o   0.48978
  -5  21   1    16388.60    16606.38    908.26 o   0.48419
  -4  21   1     3975.43     5246.32    698.21 o   0.47956
  -3  21   1     8749.27     8908.54    779.90 o   0.47594
  -2  21   1     7291.73     8448.57    898.54 o   0.47333
  -1  21   1     4850.62     6028.16    789.62 o   0.47176
   0  21   1    29602.38    35044.84   1191.24 o   0.47123
   1  21   1     4865.81     6977.27    724.47 o   0.47176
   2  21   1     7287.87    10058.93    864.50 o   0.47333
   3  21   1     8731.09     7120.22    826.58 o   0.47594
   4  21   1     3980.74     3946.17    632.09 o   0.47956
   5  21   1    16402.97    15847.88    895.62 o   0.48419
   6  21   1     8024.53     9544.51    759.48 o   0.48978
   7  21   1     1123.62      957.85    593.19 o   0.49631
   8  21   1     6677.42     6097.21    673.90 o   0.50374
   9  21   1      484.84      715.72    533.87 o   0.51203
  10  21   1     5166.16     4644.38    631.11 o   0.52113
  11  21   1     2137.04     1201.94    481.36 o   0.53102
  12  21   1     1085.75      957.85    507.61 o   0.54163
  13  21   1      304.37        6.81    408.43 o   0.55294
  14  21   1     1254.29      890.76    605.83 o   0.56490
  15  21   1     2182.75     1461.58    579.58 o   0.57748
  16  21   1     1737.84     1572.44    895.62 o   0.59062
  17  21   1      621.72      848.94   1047.32 o   0.60429
  18  21   1      151.58        0.97    989.95 o   0.61847
  19  21   1      344.04     1309.88    999.67 o   0.63311
  20  21   1     1553.71     4362.37   2103.39 o   0.64818
 -18  22   1       49.28     1157.21    881.03 o   0.63545
 -17  22   1      308.66      989.95    689.46 o   0.62166
 -16  22   1      523.06      712.80    646.67 o   0.60838
 -15  22   1     1188.30     1658.01    700.16 o   0.59563
 -14  22   1      241.64      233.39    778.93 o   0.58345
 -13  22   1     1634.42     1622.03    662.23 o   0.57187
 -12  22   1      390.32      908.26    620.42 o   0.56095
 -11  22   1     1201.90      865.47    551.37 o   0.55070
 -10  22   1     2239.60     1130.95    589.30 o   0.54118
  -9  22   1    11714.66    10803.82    931.60 o   0.53241
  -8  22   1     1163.49     1291.40    600.00 o   0.52445
  -7  22   1     1668.84     1298.21    649.59 o   0.51732
  -6  22   1     1123.26     1230.14    677.79 o   0.51106
  -5  22   1     2638.30     2416.52    666.12 o   0.50570
  -4  22   1     3461.48     2721.86    658.34 o   0.50127
  -3  22   1    11923.46    11582.75    873.25 o   0.49780
  -2  22   1     2131.89     1913.76    734.19 o   0.49531
  -1  22   1      308.30      194.49    600.00 o   0.49381
   0  22   1    22030.14    22040.38   1056.07 o   0.49331
   1  22   1      310.45      563.04    591.24 o   0.49381
   2  22   1     2148.84     2158.82    625.28 o   0.49531
   3  22   1    11913.38    10735.75   1005.50 o   0.49780
   4  22   1     3455.54     3094.31    683.63 o   0.50127
   5  22   1     2644.05     2219.11    600.97 o   0.50570
   6  22   1     1119.52     1672.60    603.89 o   0.51106
   7  22   1     1673.69     2416.52    588.33 o   0.51732
   8  22   1     1165.07     1357.53    547.48 o   0.52445
   9  22   1    11720.70    13927.31   1152.34 o   0.53241
  10  22   1     2231.62     1672.60    529.01 o   0.54118
  11  22   1     1201.29     1049.26    510.53 o   0.55070
  12  22   1      387.91      107.94    713.77 o   0.56095
  13  22   1     1632.27     1065.80    721.55 o   0.57187
  14  22   1      241.53      811.99    676.82 o   0.58345
  15  22   1     1185.84      751.70    850.89 o   0.59563
  16  22   1      524.89       33.06    786.71 o   0.60838
  17  22   1      308.85       36.95    987.03 o   0.62166
  18  22   1       49.65     1528.68   1120.25 o   0.63545
 -17  23   1       86.62        6.81    739.06 o   0.63933
 -16  23   1       68.63      656.40    722.52 o   0.62642
 -15  23   1     1300.85      644.73    732.25 o   0.61405
 -14  23   1     2215.84      940.35    819.77 o   0.60224
 -13  23   1      394.41     1186.38    600.97 o   0.59104
 -12  23   1      570.69      917.98    576.66 o   0.58047
 -11  23   1     2014.22     1161.10    619.45 o   0.57057
 -10  23   1      232.24      463.85    491.08 o   0.56139
  -9  23   1     1780.13     1261.26    572.77 o   0.55294
  -8  23   1      182.32      590.27    606.80 o   0.54528
  -7  23   1     3969.31     3483.29    718.63 o   0.53842
  -6  23   1       64.50        8.75    543.59 o   0.53241
  -5  23   1       82.68        0.97    488.17 o   0.52727
  -4  23   1     7562.72     7356.52    820.74 o   0.52303
  -3  23   1      870.41      476.50    567.91 o   0.51970
  -2  23   1    18294.34    19393.40   1089.13 o   0.51732
  -1  23   1     3800.12     4289.44    824.63 o   0.51588
   0  23   1      241.62        4.86    537.76 o   0.51540
   1  23   1     3806.18     3306.30    800.32 o   0.51588
   2  23   1    18285.85    19053.04   1122.20 o   0.51732
   3  23   1      864.84     1129.00    671.96 o   0.51970
   4  23   1     7580.39     6109.85    769.20 o   0.52303
   5  23   1       82.15      723.50    614.58 o   0.52727
   6  23   1       64.12      618.47    595.13 o   0.53241
   7  23   1     3959.38     2707.28    657.37 o   0.53842
   8  23   1      182.00       89.46    486.22 o   0.54528
   9  23   1     1795.28     1001.61    562.07 o   0.55294
  10  23   1      232.23       28.20    433.71 o   0.56139
  11  23   1     2019.02     1676.49    791.57 o   0.57057
  12  23   1      571.70      913.12    736.14 o   0.58047
  13  23   1      394.24      669.04    703.08 o   0.59104
  14  23   1     2210.37     2488.48    841.16 o   0.60224
  15  23   1     1294.57     2784.10    928.68 o   0.61405
  16  23   1       69.49      410.37    789.62 o   0.62642
  17  23   1       86.55      773.09    842.13 o   0.63933
 -16  24   1      142.47     1369.20    937.43 o   0.64473
 -15  24   1      282.41      644.73    859.64 o   0.63272
 -14  24   1       59.96      616.53    688.49 o   0.62126
 -13  24   1      639.90     1072.60    704.05 o   0.61041
 -12  24   1      204.14        3.89    606.80 o   0.60018
 -11  24   1     3246.90     1195.13    682.65 o   0.59062
 -10  24   1     4438.53     3470.64    902.43 o   0.58175
  -9  24   1     2487.13     1294.32    646.67 o   0.57360
  -8  24   1     1072.52     1413.93    663.21 o   0.56622
  -7  24   1      916.59       41.81    485.25 o   0.55962
  -6  24   1      748.63      953.97    634.03 o   0.55384
  -5  24   1     2075.27      989.95    639.87 o   0.54890
  -4  24   1      902.62      576.66    604.86 o   0.54482
  -3  24   1      602.72     1101.78    627.22 o   0.54163
  -2  24   1     5656.13     4291.38    722.52 o   0.53934
  -1  24   1     2249.55     1448.94    710.85 o   0.53796
   0  24   1      162.49        1.94    613.61 o   0.53750
   1  24   1     2240.85     1242.78    684.60 o   0.53796
   2  24   1     5641.70     4966.26    856.72 o   0.53934
   3  24   1      605.26      493.03    619.45 o   0.54163
   4  24   1      901.88     1093.02    644.73 o   0.54482
   5  24   1     2069.64     1279.73    661.26 o   0.54890
   6  24   1      743.22     1443.10    684.60 o   0.55384
   7  24   1      918.22      154.62    494.00 o   0.55962
   8  24   1     1071.88      280.06    630.14 o   0.56622
   9  24   1     2494.18     1748.45    665.15 o   0.57360
  10  24   1     4437.82     4508.24    956.88 o   0.58175
  11  24   1     3246.39     2086.86    794.48 o   0.59062
  12  24   1      202.49      823.66    690.43 o   0.60018
  13  24   1      639.48     1346.83    911.18 o   0.61041
  14  24   1       60.08     1128.03    909.23 o   0.62126
  15  24   1      279.97     2252.17    941.32 o   0.63272
  16  24   1      142.01     1265.15    914.09 o   0.64473
 -14  25   1     1404.51      418.15    961.74 o   0.64049
 -13  25   1     2851.90     2134.51    944.24 o   0.62997
 -12  25   1      444.25      555.26    616.53 o   0.62007
 -11  25   1       59.42      202.27    595.13 o   0.61081
 -10  25   1     1389.49     1565.63    638.89 o   0.60224
  -9  25   1     2226.72     1628.84    725.44 o   0.59438
  -8  25   1        8.49       36.95    604.86 o   0.58725
  -7  25   1      275.36     1991.56    731.28 o   0.58090
  -6  25   1      226.44      549.43    636.95 o   0.57533
  -5  25   1      291.11      176.01    595.13 o   0.57057
  -4  25   1     1640.88     1174.71    674.87 o   0.56666
  -3  25   1      698.39     1215.55    643.76 o   0.56359
  -2  25   1     1044.99      281.04    570.82 o   0.56139
  -1  25   1    11094.24     8572.07   1666.76 o   0.56006
   0  25   1     9146.43     8340.63   1401.29 o   0.55962
   1  25   1    11078.15    12246.93   1612.31 o   0.56006
   2  25   1     1044.50      232.41    711.83 o   0.56139
   3  25   1      696.85     1207.77    725.44 o   0.56359
   4  25   1     1640.89     1077.47    676.82 o   0.56666
   5  25   1      292.01        3.89    586.38 o   0.57057
   6  25   1      226.85     1078.44    615.56 o   0.57533
   7  25   1      274.02      809.07    612.64 o   0.58090
   8  25   1        9.12      440.52    684.60 o   0.58725
   9  25   1     2222.51     2420.41    893.67 o   0.59438
  10  25   1     1392.37      930.63    866.45 o   0.60224
  11  25   1       60.50      571.80    801.29 o   0.61081
  12  25   1      443.77      474.55    800.32 o   0.62007
  13  25   1     2854.65     4697.86   1267.09 o   0.62997
  14  25   1     1406.36     4011.32   1089.13 o   0.64049
 -12  26   1      820.48      884.92    842.13 o   0.64011
 -11  26   1      447.03       18.48    639.87 o   0.63115
 -10  26   1      739.15        0.97    701.13 o   0.62286
  -9  26   1      664.38      849.91    773.09 o   0.61526
  -8  26   1     1814.98     1128.03    715.72 o   0.60838
  -7  26   1     1651.17     3246.98    776.98 o   0.60224
  -6  26   1      393.93        1.94    664.18 o   0.59687
  -5  26   1     1058.78     1076.49    700.16 o   0.59229
  -4  26   1     3336.14     2761.73    717.66 o   0.58852
  -3  26   1      282.94      625.28    643.76 o   0.58557
  -2  26   1      619.43      562.07    608.75 o   0.58345
  -1  26   1      133.22      368.56    665.15 o   0.58217
   0  26   1     4190.33     3118.62    910.21 o   0.58175
   1  26   1      133.06      376.33    651.54 o   0.58217
   2  26   1      617.61     1185.41    721.55 o   0.58345
   3  26   1      284.07      269.37    629.17 o   0.58557
   4  26   1     3326.42     2190.91    787.68 o   0.58852
   5  26   1     1063.41     1689.13    650.56 o   0.59229
   6  26   1      394.86      821.71    593.19 o   0.59687
   7  26   1     1656.24     2212.30    909.23 o   0.60224
   8  26   1     1818.66     2026.57    838.24 o   0.60838
   9  26   1      665.37     2290.10    868.39 o   0.61526
  10  26   1      742.24     2201.61    820.74 o   0.62286
  11  26   1      445.12     2471.95    870.34 o   0.63115
  12  26   1      818.12     3096.25    990.92 o   0.64011
 -10  27   1      289.25     1476.17    858.67 o   0.64358
  -9  27   1     1789.75     2688.80    843.11 o   0.63623
  -8  27   1     2371.35     2013.93    810.04 o   0.62958
  -7  27   1      456.82      690.43    681.68 o   0.62365
  -6  27   1        2.96     1045.37    720.58 o   0.61847
  -5  27   1     2107.30     3465.78    797.40 o   0.61405
  -4  27   1      631.74     1243.75    774.06 o   0.61041
  -3  27   1     1840.25     1993.50    739.06 o   0.60756
  -2  27   1      136.72     1798.04    704.05 o   0.60552
  -1  27   1     1307.62     1842.78    709.88 o   0.60429
   0  27   1      947.83     2126.73    923.82 o   0.60388
   1  27   1     1307.85     1831.11    849.91 o   0.60429
   2  27   1      137.55      243.11    708.91 o   0.60552
   3  27   1     1839.01     2006.15    790.59 o   0.60756
   4  27   1      629.74     1457.69    761.42 o   0.61041
   5  27   1     2115.57      943.27    793.51 o   0.61405
   6  27   1        2.94     1309.88    956.88 o   0.61847
   7  27   1      457.69      543.59    847.97 o   0.62365
   8  27   1     2380.26     3509.54    979.25 o   0.62958
   9  27   1     1792.72     3186.69    929.65 o   0.63623
  10  27   1      289.86     1635.65    905.34 o   0.64358
  -7  28   1      528.62      575.69    702.10 o   0.64512
  -6  28   1     4145.79     2781.18    894.65 o   0.64011
  -5  28   1      530.95     1354.61    766.28 o   0.63584
  -4  28   1      521.67      622.36    713.77 o   0.63232
  -3  28   1      491.62     1797.07    733.22 o   0.62958
  -2  28   1     4682.89     4546.16    911.18 o   0.62761
  -1  28   1      508.44      792.54    692.38 o   0.62642
   0  28   1      812.07      916.04    844.08 o   0.62603
   1  28   1      509.65      435.65    838.24 o   0.62642
   2  28   1     4678.28     4835.95   1173.74 o   0.62761
   3  28   1      490.39      792.54    981.19 o   0.62958
   4  28   1      522.33     1542.29    833.38 o   0.63232
   5  28   1      526.81     1924.46    967.58 o   0.63584
   6  28   1     4152.80     4753.29   1064.82 o   0.64011
   7  28   1      526.83     1435.32    876.17 o   0.64512
  -1  29   1     1550.06        0.97   3918.94 o   0.64856
   0  29   1      536.67       56.40   1100.80 o   0.64818
   1  29   1     1552.68     9834.30   4308.89 o   0.64856
   0   0   2  3874484.00  3870553.00  78909.73 o   0.12130
  -1   1   2  1948980.25  2336556.75  32381.33 o   0.12531
   0   1   2   906267.50   908543.25   7821.35 o   0.12332
   1   1   2  1950800.38  2297856.75  36536.57 o   0.12531
  -2   2   2  1743109.63  1920007.63  23264.69 o   0.13665
  -1   2   2   620270.44   598333.44   4356.54 o   0.13111
   0   2   2    74925.26    38765.41    458.99 o   0.12920
   1   2   2   620710.88   595278.00   5008.07 o   0.13111
   2   2   2  1743450.38  1825102.38  44685.63 o   0.13665
  -3   3   2   986689.63   975701.94  13099.76 o   0.15371
  -2   3   2   962821.38   964486.81   7285.53 o   0.14543
  -1   3   2   331986.16   292943.09   2208.41 o   0.14023
   0   3   2   253422.02   257194.22   1960.44 o   0.13845
   1   3   2   331866.81   298180.69   2183.13 o   0.14023
   2   3   2   963387.81   937919.81  10704.63 o   0.14543
   3   3   2   987938.94   948970.44  11374.65 o   0.15371
  -4   4   2     6686.20     8453.43    354.94 o   0.17481
  -3   4   2    76099.33    72260.17    668.07 o   0.16460
  -2   4   2     8456.61     9046.62    399.67 o   0.15690
  -1   4   2   988033.31   993057.00   7826.21 o   0.15209
   0   4   2   527388.13   494761.66   3608.73 o   0.15045
   1   4   2   989089.63  1001599.13   8813.24 o   0.15209
   2   4   2     8465.94     8654.73    353.97 o   0.15690
   3   4   2    75918.04    71480.28    754.61 o   0.16460
   4   4   2     6683.29     8651.81    425.93 o   0.17481
  -5   5   2   263529.72   232979.44   2313.44 o   0.19868
  -4   5   2   107871.53    98898.26   1035.65 o   0.18712
  -3   5   2    37045.25    40898.94    513.45 o   0.17762
  -2   5   2     1028.47      539.71    229.50 o   0.17051
  -1   5   2   322212.66   272976.94   2225.92 o   0.16610
   0   5   2  1139757.38  1086441.75  10129.92 o   0.16460
   1   5   2   322270.16   278700.72   2439.86 o   0.16610
   2   5   2     1066.19      430.79    295.62 o   0.17051
   3   5   2    37004.11    41478.52    654.45 o   0.17762
   4   5   2   107928.75    94906.40   1034.68 o   0.18712
   5   5   2   263730.47   235038.11   5045.03 o   0.19868
  -6   6   2     8867.23     8818.10    560.13 o   0.22443
  -5   6   2   208386.25   194090.55   1787.35 o   0.21194
  -4   6   2    37502.26    38211.11    585.41 o   0.20115
  -3   6   2   145238.31   140143.39   1153.32 o   0.19234
  -2   6   2   146951.94   114187.96   1111.50 o   0.18580
  -1   6   2   609747.13   540340.00   4009.38 o   0.18176
   0   6   2     2699.02     4154.27    283.95 o   0.18039
   1   6   2   609982.44   553729.56   4705.64 o   0.18176
   2   6   2   147024.98   113774.67   1234.03 o   0.18580
   3   6   2   145286.13   139729.13   1502.42 o   0.19234
   4   6   2    37510.85    36540.46    616.53 o   0.20115
   5   6   2   208549.56   192266.27   1713.44 o   0.21194
   6   6   2     8788.53     9105.94    574.71 o   0.22443
  -7   7   2   347190.16   335916.25   4005.49 o   0.25148
  -6   7   2    19841.05    17541.87    405.51 o   0.23834
  -5   7   2   153168.11   164322.19   1795.13 o   0.22662
  -4   7   2   206933.77   179527.27   1597.72 o   0.21656
  -3   7   2    21336.94    20513.65    383.14 o   0.20841
  -2   7   2   305740.91   277974.31   1988.64 o   0.20238
  -1   7   2    50553.02    56737.09    648.62 o   0.19868
   0   7   2    71004.02    68946.09    835.33 o   0.19743
   1   7   2    50579.05    56421.05    888.81 o   0.19868
   2   7   2   305504.22   282616.72   2569.19 o   0.20238
   3   7   2    21311.46    21875.07    543.59 o   0.20841
   4   7   2   206936.64   180029.05   1702.74 o   0.21656
   5   7   2   153136.50   164255.08   1844.72 o   0.22662
   6   7   2    19869.00    17559.38    602.91 o   0.23834
   7   7   2   346872.41   337038.44   4049.25 o   0.25148
  -8   8   2    25412.35    27322.69    947.16 o   0.27946
  -7   8   2    46811.48    45189.35    638.89 o   0.26584
  -6   8   2    35398.01    31029.63    596.11 o   0.25344
  -5   8   2   154146.95   158460.30   1545.21 o   0.24246
  -4   8   2    77149.01    65724.39   1022.04 o   0.23308
  -3   8   2   412327.09   420613.00   3192.53 o   0.22553
  -2   8   2   282256.75   232552.56   1669.68 o   0.21997
  -1   8   2    10136.92     9423.93    318.96 o   0.21656
   0   8   2   211044.06   221745.80   2034.35 o   0.21542
   1   8   2    10080.90    10222.30    462.88 o   0.21656
   2   8   2   282430.22   231477.98   1945.86 o   0.21997
   3   8   2   412099.66   416148.53   3746.82 o   0.22553
   4   8   2    77223.50    66541.25    867.42 o   0.23308
   5   8   2   154134.06   157387.69   1647.32 o   0.24246
   6   8   2    35393.00    31658.80    541.65 o   0.25344
   7   8   2    46803.48    44037.98    604.86 o   0.26584
   8   8   2    25347.25    27955.75    835.33 o   0.27946
  -9   9   2     5956.83     5213.26    836.30 o   0.30811
  -8   9   2    22787.55    21212.84    558.18 o   0.29414
  -7   9   2     7414.99     6616.49    271.31 o   0.28123
  -6   9   2    58782.29    54366.29    852.83 o   0.26954
  -5   9   2   141991.36   131122.06   1565.63 o   0.25924
  -4   9   2   239473.44   231798.91   2076.16 o   0.25049
  -3   9   2   227887.36   206104.09   1427.54 o   0.24348
  -2   9   2     5443.86     4770.80    303.40 o   0.23834
  -1   9   2    78748.34    83605.65    978.28 o   0.23520
   0   9   2    43171.75    46013.98    669.04 o   0.23414
   1   9   2    78595.36    83250.70   1209.72 o   0.23520
   2   9   2     5431.77     4498.51    398.70 o   0.23834
   3   9   2   227413.14   209134.23   1914.74 o   0.24348
   4   9   2   239390.55   225923.41   1967.25 o   0.25049
   5   9   2   141799.48   128870.85   1547.15 o   0.25924
   6   9   2    58787.61    54126.09    881.03 o   0.26954
   7   9   2     7384.98     6556.20    326.74 o   0.28123
   8   9   2    22705.31    20440.72    416.20 o   0.29414
   9   9   2     5888.17     6117.63    833.38 o   0.30811
 -10  10   2     7106.61     7513.08    759.48 o   0.33727
  -9  10   2     2943.90     3208.08    524.15 o   0.32302
  -8  10   2    49393.66    46907.66    923.82 o   0.30972
  -7  10   2    49550.35    49107.32    817.82 o   0.29748
  -6  10   2    77271.02    77280.89   1182.49 o   0.28646
  -5  10   2   348911.50   341227.75   3169.19 o   0.27679
  -4  10   2    29355.34    30307.11    566.93 o   0.26862
  -3  10   2    54539.72    55241.48    717.66 o   0.26209
  -2  10   2   107995.64    98187.41    900.48 o   0.25732
  -1  10   2   139918.09   136621.20   1280.71 o   0.25442
   0  10   2   397476.31   410116.50   3811.97 o   0.25344
   1  10   2   139718.02   133304.22   1494.64 o   0.25442
   2  10   2   107877.73    98579.30   1087.19 o   0.25732
   3  10   2    54537.33    54985.72    911.18 o   0.26209
   4  10   2    29356.01    29775.19    762.39 o   0.26862
   5  10   2   348577.88   343511.03   3354.92 o   0.27679
   6  10   2    77364.10    79136.31   1278.76 o   0.28646
   7  10   2    49598.91    50072.95    872.28 o   0.29748
   8  10   2    49329.81    48604.57    927.71 o   0.30972
   9  10   2     2948.40     3134.18    230.47 o   0.32302
  10  10   2     7066.35     8384.39    821.71 o   0.33727
 -11  11   2    30498.57    33242.91   1321.55 o   0.36681
 -10  11   2    11511.16    12524.07    646.67 o   0.35235
  -9  11   2     3108.65     4076.47    424.96 o   0.33874
  -8  11   2    16860.85    15141.89    582.49 o   0.32607
  -7  11   2   221634.59   217659.64   2230.78 o   0.31448
  -6  11   2   123104.16   114340.64   1421.71 o   0.30407
  -5  11   2    97004.46    94807.20   1312.80 o   0.29498
  -4  11   2    57400.92    57010.35    770.17 o   0.28732
  -3  11   2   183830.48   171409.33   1431.43 o   0.28123
  -2  11   2    65563.30    60644.36    800.32 o   0.27679
  -1  11   2   187351.59   185723.67   1639.54 o   0.27409
   0  11   2      161.79      642.78    301.46 o   0.27319
   1  11   2   187345.20   183598.88   1860.28 o   0.27409
   2  11   2    65642.74    60790.23    979.25 o   0.27679
   3  11   2   183664.03   169106.59   1754.28 o   0.28123
   4  11   2    57372.93    57236.93    876.17 o   0.28732
   5  11   2    96729.01    91424.08   1197.08 o   0.29498
   6  11   2   122970.16   114952.28   1538.40 o   0.30407
   7  11   2   221504.25   224865.38   2469.03 o   0.31448
   8  11   2    16876.07    16468.29    624.31 o   0.32607
   9  11   2     3105.61     3716.67    478.44 o   0.33874
  10  11   2    11538.14    10848.56    560.13 o   0.35235
  11  11   2    30487.38    30819.59   1227.22 o   0.36681
 -12  12   2    38833.61    39866.20   1651.21 o   0.39665
 -11  12   2    40169.61    36301.23   1024.95 o   0.38202
 -10  12   2    26771.20    28190.11    671.96 o   0.36816
  -9  12   2    94537.81    90317.44   1221.39 o   0.35515
  -8  12   2    16316.89    16459.54    606.80 o   0.34309
  -7  12   2     7497.83     7025.89    524.15 o   0.33209
  -6  12   2      838.80     1274.87    397.73 o   0.32225
  -5  12   2    11189.97    10474.17    484.28 o   0.31369
  -4  12   2    12319.55    12210.95    380.22 o   0.30650
  -3  12   2    19361.81    15707.85    439.54 o   0.30079
  -2  12   2    20470.62    19194.05    560.13 o   0.29665
  -1  12   2     4116.35     5868.68    413.29 o   0.29414
   0  12   2    19189.33    17532.14    638.89 o   0.29329
   1  12   2     4118.99     4681.33    500.81 o   0.29414
   2  12   2    20407.71    19588.86    665.15 o   0.29665
   3  12   2    19291.30    15623.24    786.71 o   0.30079
   4  12   2    12384.33    12782.74    466.77 o   0.30650
   5  12   2    11217.81    10725.06    498.86 o   0.31369
   6  12   2      833.83      937.43    380.22 o   0.32225
   7  12   2     7490.65     8320.21    533.87 o   0.33209
   8  12   2    16313.71    15004.77    669.04 o   0.34309
   9  12   2    94609.35    90873.67   1293.35 o   0.35515
  10  12   2    26735.73    28519.76    791.57 o   0.36816
  11  12   2    40275.04    33692.18    724.47 o   0.38202
  12  12   2    38825.75    38989.06   1508.26 o   0.39665
 -13  13   2    26044.13    27029.01   1775.68 o   0.42672
 -12  13   2    19037.78    21734.06    861.58 o   0.41196
 -11  13   2      170.43      952.99    508.59 o   0.39789
 -10  13   2    37673.21    36854.55    862.56 o   0.38460
  -9  13   2     5706.58     6315.03    535.82 o   0.37217
  -8  13   2    35066.46    33531.72    858.67 o   0.36068
  -7  13   2   134603.48   129816.06   1481.03 o   0.35024
  -6  13   2    98702.41    98896.32   1279.73 o   0.34092
  -5  13   2    89323.90    84366.10   1094.97 o   0.33284
  -4  13   2    27441.71    23787.86    501.78 o   0.32607
  -3  13   2    11442.96    11606.09    491.08 o   0.32071
  -2  13   2     4361.81     4740.65    399.67 o   0.31683
  -1  13   2    21844.91    17946.41    770.17 o   0.31448
   0  13   2    19247.52    16671.54    635.98 o   0.31369
   1  13   2    21868.46    17673.15    616.53 o   0.31448
   2  13   2     4324.13     4370.15    450.24 o   0.31683
   3  13   2    11470.04    12700.09    605.83 o   0.32071
   4  13   2    27454.24    24535.67    838.24 o   0.32607
   5  13   2    89184.55    84370.95   1069.69 o   0.33284
   6  13   2    98610.74    96310.59    988.97 o   0.34092
   7  13   2   134657.81   129346.38   1659.96 o   0.35024
   8  13   2    35052.75    32021.52    795.46 o   0.36068
   9  13   2     5699.96     5881.33    486.22 o   0.37217
  10  13   2    37716.78    36291.51    809.07 o   0.38460
  11  13   2      167.98      575.69    321.88 o   0.39789
  12  13   2    19035.98    18837.16    530.95 o   0.41196
  13  13   2    26011.53    27199.19   1867.09 o   0.42672
 -14  14   2    70357.09    74038.77   2351.36 o   0.45698
 -13  14   2    63722.54    61051.82   1385.73 o   0.44211
 -12  14   2    12685.37    14843.35    932.57 o   0.42788
 -11  14   2    11061.04    11908.52    647.65 o   0.41435
 -10  14   2    56412.21    55375.68   1175.68 o   0.40161
  -9  14   2     9799.79     9029.12    618.47 o   0.38972
  -8  14   2    25255.82    24054.31    776.98 o   0.37877
  -7  14   2    11879.04    12901.38    640.84 o   0.36883
  -6  14   2    24892.41    24265.33    714.74 o   0.36000
  -5  14   2    12266.54    10561.69    474.55 o   0.35235
  -4  14   2    34223.97    33134.00    686.54 o   0.34597
  -3  14   2     3936.22     4920.55    399.67 o   0.34092
  -2  14   2    77635.25    73234.56   1049.26 o   0.33727
  -1  14   2     8540.28     9681.63    511.50 o   0.33506
   0  14   2    26145.69    28930.13    730.30 o   0.33432
   1  14   2     8546.96     9408.37    524.15 o   0.33506
   2  14   2    77676.88    71853.70   1133.87 o   0.33727
   3  14   2     3973.06     3856.70    536.79 o   0.34092
   4  14   2    34157.82    33627.02    793.51 o   0.34597
   5  14   2    12286.05    11241.42    482.33 o   0.35235
   6  14   2    24801.54    23736.32    786.71 o   0.36000
   7  14   2    11859.27    12646.60    719.61 o   0.36883
   8  14   2    25217.81    23190.78    866.45 o   0.37877
   9  14   2     9800.28    10067.69    671.96 o   0.38972
  10  14   2    56421.17    57371.13   1199.02 o   0.40161
  11  14   2    11040.04    12617.43    831.44 o   0.41435
  12  14   2    12679.94    13127.96    829.49 o   0.42788
  13  14   2    63762.49    56179.88    996.75 o   0.44211
  14  14   2    70296.35    71389.84   2935.80 o   0.45698
 -15  15   2    52569.89    55818.13   1814.58 o   0.48739
 -14  15   2     2908.10     2176.32    791.57 o   0.47243
 -13  15   2     1366.33      889.78    617.50 o   0.45806
 -12  15   2     8587.53     9864.45    877.14 o   0.44434
 -11  15   2    36294.35    35425.07    915.07 o   0.43134
 -10  15   2    45131.05    47284.96   1080.38 o   0.41911
  -9  15   2     1388.40     1672.60    491.08 o   0.40773
  -8  15   2    44046.11    42389.70   1058.99 o   0.39727
  -7  15   2     4010.48     4568.53    511.50 o   0.38781
  -6  15   2    11167.94    10156.18    593.19 o   0.37942
  -5  15   2    86391.50    82943.41   1203.88 o   0.37217
  -4  15   2    23356.27    23617.69    616.53 o   0.36613
  -3  15   2    48369.75    45556.94    839.22 o   0.36137
  -2  15   2      118.16      641.81    430.79 o   0.35793
  -1  15   2    10909.69    13284.52    627.22 o   0.35585
   0  15   2    10345.50    10162.99    559.15 o   0.35515
   1  15   2    10892.79    12902.35    638.89 o   0.35585
   2  15   2      118.56      693.35    454.13 o   0.35793
   3  15   2    48402.20    44981.25   1034.68 o   0.36137
   4  15   2    23363.08    24109.74    846.02 o   0.36613
   5  15   2    86431.40    85764.47   1253.48 o   0.37217
   6  15   2    11169.70    10729.92    549.43 o   0.37942
   7  15   2     4030.21     4504.35    309.24 o   0.38781
   8  15   2    44008.70    42007.52   1130.95 o   0.39727
   9  15   2     1390.35     1249.59    544.57 o   0.40773
  10  15   2    45203.07    47557.25   1227.22 o   0.41911
  11  15   2    36256.98    36380.00   1070.66 o   0.43134
  12  15   2     8594.60     8631.39    525.12 o   0.44434
  13  15   2     1360.98     1522.84    347.16 o   0.45806
  14  15   2     2892.91     2689.77    732.25 o   0.47243
  15  15   2    52616.09    55961.09   2557.52 o   0.48739
 -16  16   2     9761.76     8221.02   1682.32 o   0.51793
 -15  16   2     2454.12     2602.25    699.19 o   0.50289
 -14  16   2     6178.37     5208.40    811.02 o   0.48841
 -13  16   2    25737.77    26969.69   1121.22 o   0.47452
 -12  16   2    46505.35    46288.21   1049.26 o   0.46129
 -11  16   2    28263.64    26858.83    850.89 o   0.44878
 -10  16   2    20068.57    21082.53    730.30 o   0.43704
  -9  16   2    10033.18    11983.40    666.12 o   0.42614
  -8  16   2    12018.07    12391.82    718.63 o   0.41614
  -7  16   2    28189.55    26368.72    776.98 o   0.40712
  -6  16   2     2577.64     2885.23    469.69 o   0.39914
  -5  16   2    29175.27    25907.79    882.98 o   0.39225
  -4  16   2     8170.99     8183.09    581.52 o   0.38653
  -3  16   2     5892.20     6176.95    543.59 o   0.38202
  -2  16   2     8180.23     7027.83    540.68 o   0.37877
  -1  16   2     3034.34     3564.00    508.59 o   0.37680
   0  16   2    50669.77    50860.63    998.70 o   0.37614
   1  16   2     3020.16     4307.92    575.69 o   0.37680
   2  16   2     8165.40     8371.75    744.89 o   0.37877
   3  16   2     5884.09     5309.53    636.95 o   0.38202
   4  16   2     8201.43     8125.72    715.72 o   0.38653
   5  16   2    29216.28    27217.66    819.77 o   0.39225
   6  16   2     2579.55     3111.81    456.08 o   0.39914
   7  16   2    28183.89    26446.52    543.59 o   0.40712
   8  16   2    12019.98    11839.47    802.26 o   0.41614
   9  16   2     9999.35    12247.90    782.82 o   0.42614
  10  16   2    20081.85    19891.29    896.59 o   0.43704
  11  16   2    28289.40    28683.13   1176.65 o   0.44878
  12  16   2    46470.54    47134.24   1115.39 o   0.46129
  13  16   2    25754.22    25831.94    766.28 o   0.47452
  14  16   2     6185.72     5836.59    437.60 o   0.48841
  15  16   2     2461.22     1966.28    820.74 o   0.50289
  16  16   2     9746.65    10028.79   1864.17 o   0.51793
 -17  17   2     2608.40     1450.88   1036.62 o   0.54858
 -16  17   2     7420.06     6019.41   1130.95 o   0.53347
 -15  17   2     3160.98     3421.05    744.89 o   0.51889
 -14  17   2     2699.70     2367.89    707.94 o   0.50486
 -13  17   2    12488.37    14818.06   1075.52 o   0.49144
 -12  17   2    22729.10    21194.36    912.15 o   0.47868
 -11  17   2     1323.81     2127.70    564.02 o   0.46663
 -10  17   2    42238.73    41406.56   1150.40 o   0.45535
  -9  17   2     3490.12     4237.90    564.02 o   0.44490
  -8  17   2     2038.23     1874.87    536.79 o   0.43534
  -7  17   2     2044.66     2538.07    463.85 o   0.42672
  -6  17   2    30294.69    32991.05    917.98 o   0.41911
  -5  17   2    25896.14    26923.98    762.39 o   0.41256
  -4  17   2    12082.96    13339.95    591.24 o   0.40712
  -3  17   2     8599.54     9099.13    570.82 o   0.40284
  -2  17   2    25317.57    23938.59    788.65 o   0.39976
  -1  17   2     1611.90     2339.69    466.77 o   0.39789
   0  17   2    37511.82    33613.41    887.84 o   0.39727
   1  17   2     1614.28     1585.08    545.54 o   0.39789
   2  17   2    25334.94    27111.66    828.52 o   0.39976
   3  17   2     8607.32     9035.92    670.98 o   0.40284
   4  17   2    12066.04    13362.32    847.97 o   0.40712
   5  17   2    25850.55    26284.12    863.53 o   0.41256
   6  17   2    30324.86    32905.47    860.61 o   0.41911
   7  17   2     2029.17     2848.28    334.52 o   0.42672
   8  17   2     2038.10     2012.95    282.98 o   0.43534
   9  17   2     3487.66     4047.30    634.03 o   0.44490
  10  17   2    42227.84    39940.11   1118.31 o   0.45535
  11  17   2     1327.11     1799.02    546.51 o   0.46663
  12  17   2    22678.54    23417.36    999.67 o   0.47868
  13  17   2    12491.65    14601.21    830.46 o   0.49144
  14  17   2     2693.40     2517.65    359.80 o   0.50486
  15  17   2     3157.68     1726.08    757.53 o   0.51889
  16  17   2     7406.04     3672.91   1134.84 o   0.53347
  17  17   2     2601.39     1540.35   1229.17 o   0.54858
 -18  18   2    14301.34    14881.27   2567.25 o   0.57931
 -17  18   2      204.73        0.97    531.93 o   0.56415
 -16  18   2      124.36     1268.06    604.86 o   0.54948
 -15  18   2    10154.82     9940.30   1338.08 o   0.53533
 -14  18   2     9439.63    11847.25   1298.21 o   0.52174
 -13  18   2     3647.21     2966.92    488.17 o   0.50877
 -12  18   2     9234.23     9420.04    778.93 o   0.49645
 -11  18   2     2082.45     1067.74    506.64 o   0.48484
 -10  18   2     4904.65     6321.84    651.54 o   0.47400
  -9  18   2     2999.03     2700.47    534.84 o   0.46397
  -8  18   2     7138.62     8941.60    695.30 o   0.45481
  -7  18   2     5617.46     5691.70    620.42 o   0.44657
  -6  18   2      712.43      535.82    490.11 o   0.43930
  -5  18   2     6128.39     7444.04    629.17 o   0.43305
  -4  18   2    17958.41    16997.30    698.21 o   0.42788
  -3  18   2     6300.34     8102.38    632.09 o   0.42381
  -2  18   2    12966.70    14107.21    778.93 o   0.42088
  -1  18   2     8713.33     8648.89    647.65 o   0.41911
   0  18   2    17130.24    16406.06    749.75 o   0.41852
   1  18   2     8745.79     7986.66    716.69 o   0.41911
   2  18   2    12970.54    13335.09    814.91 o   0.42088
   3  18   2     6282.96     8692.65    719.61 o   0.42381
   4  18   2    17931.86    18016.42    937.43 o   0.42788
   5  18   2     6138.87     7205.79    665.15 o   0.43305
   6  18   2      716.69      774.06    407.45 o   0.43930
   7  18   2     5604.41     5754.91    516.37 o   0.44657
   8  18   2     7143.37     7327.35    495.95 o   0.45481
   9  18   2     2985.60     2453.47    636.95 o   0.46397
  10  18   2     4891.66     5766.58    675.85 o   0.47400
  11  18   2     2091.90     1848.61    569.85 o   0.48484
  12  18   2     9260.71     8825.88    692.38 o   0.49645
  13  18   2     3626.34     3881.99    526.09 o   0.50877
  14  18   2     9431.58    10619.06   1063.85 o   0.52174
  15  18   2    10157.32     6379.22   1420.74 o   0.53533
  16  18   2      123.76       13.61    774.06 o   0.54948
  17  18   2      207.51      267.42    641.81 o   0.56415
  18  18   2    14309.20    13378.85   2022.68 o   0.57931
 -19  19   2     1668.40     1387.67   1001.61 o   0.61012
 -18  19   2      645.40     1372.11    773.09 o   0.59491
 -17  19   2       53.75       31.12    575.69 o   0.58016
 -16  19   2      387.33     2075.19    688.49 o   0.56590
 -15  19   2     1256.92     2153.96    705.99 o   0.55217
 -14  19   2     7617.46     6795.42   1115.39 o   0.53901
 -13  19   2     1617.40     1533.54    485.25 o   0.52647
 -12  19   2     2090.84     2458.33    635.98 o   0.51457
 -11  19   2     1201.64     1475.19    588.33 o   0.50339
 -10  19   2    10528.84    11362.98    732.25 o   0.49295
  -9  19   2     1444.26     1365.31    532.90 o   0.48331
  -8  19   2    10861.01    11410.63    687.52 o   0.47452
  -7  19   2    22132.67    20474.75    754.61 o   0.46663
  -6  19   2    14131.64    16956.46    718.63 o   0.45968
  -5  19   2    18477.02    18683.52    731.28 o   0.45372
  -4  19   2     3173.37     4601.59    551.37 o   0.44878
  -3  19   2    30455.67    30542.44   1085.24 o   0.44490
  -2  19   2    47134.78    49913.48   1165.96 o   0.44211
  -1  19   2    29122.49    29060.44    918.96 o   0.44042
   0  19   2    18258.28    16865.05    771.15 o   0.43986
   1  19   2    29135.17    31544.05    996.75 o   0.44042
   2  19   2    47134.11    50008.77   1311.82 o   0.44211
   3  19   2    30409.50    26511.67   1014.26 o   0.44490
   4  19   2     3190.81     4257.35    686.54 o   0.44878
   5  19   2    18469.76    19126.95    809.07 o   0.45372
   6  19   2    14107.77    15114.66    703.08 o   0.45968
   7  19   2    22084.47    20697.44    682.65 o   0.46663
   8  19   2    10871.51     9997.67    539.71 o   0.47452
   9  19   2     1448.01     1273.90    647.65 o   0.48331
  10  19   2    10515.13    10875.78    836.30 o   0.49295
  11  19   2     1204.14     1107.61    581.52 o   0.50339
  12  19   2     2092.10     1699.83    631.11 o   0.51457
  13  19   2     1614.80     1095.94    663.21 o   0.52647
  14  19   2     7630.12     5900.77    851.86 o   0.53901
  15  19   2     1257.46     1034.68    783.79 o   0.55217
  16  19   2      385.87        4.86    794.48 o   0.56590
  17  19   2       54.72      315.07    805.18 o   0.58016
  18  19   2      644.97     1579.24    838.24 o   0.59491
  19  19   2     1663.11     1261.26   1298.21 o   0.61012
 -20  20   2     3746.72     4661.88   1405.18 o   0.64099
 -19  20   2     2713.06     1835.97    799.35 o   0.62574
 -18  20   2      192.01      683.63    711.83 o   0.61093
 -17  20   2      801.09      102.11    615.56 o   0.59658
 -16  20   2     1632.19     2889.12    712.80 o   0.58272
 -15  20   2     1083.62     1189.30    754.61 o   0.56939
 -14  20   2     1027.82      394.81    699.19 o   0.55664
 -13  20   2      757.27      767.26    545.54 o   0.54450
 -12  20   2    11586.51    11396.04   1035.65 o   0.53301
 -11  20   2      131.86      112.80    481.36 o   0.52222
 -10  20   2     3694.35     2248.28    574.71 o   0.51216
  -9  20   2     4899.27     3922.83    596.11 o   0.50289
  -8  20   2     3473.57     4523.80    575.69 o   0.49445
  -7  20   2     5716.69     4474.20    621.39 o   0.48688
  -6  20   2     1080.03     1406.15    540.68 o   0.48023
  -5  20   2     9826.96    11594.42    849.91 o   0.47452
  -4  20   2     7243.09     6379.22    581.52 o   0.46980
  -3  20   2    21703.41    22604.40    871.31 o   0.46610
  -2  20   2     9789.42    11983.40    766.28 o   0.46343
  -1  20   2     3700.46     3644.71    695.30 o   0.46183
   0  20   2     2531.81     1714.41    570.82 o   0.46129
   1  20   2     3717.94     2882.32    629.17 o   0.46183
   2  20   2     9770.86    11145.15    915.07 o   0.46343
   3  20   2    21726.94    22290.30   1012.31 o   0.46610
   4  20   2     7241.51     5396.08    639.87 o   0.46980
   5  20   2     9835.03    11030.40    698.21 o   0.47452
   6  20   2     1077.95      490.11    466.77 o   0.48023
   7  20   2     5712.54     4583.12    740.03 o   0.48688
   8  20   2     3465.72     4172.75    451.21 o   0.49445
   9  20   2     4883.25     5184.08    758.50 o   0.50289
  10  20   2     3688.97     2319.27    707.94 o   0.51216
  11  20   2      131.08      393.84    589.30 o   0.52222
  12  20   2    11584.74    12378.21   1334.19 o   0.53301
  13  20   2      757.58        9.72    606.80 o   0.54450
  14  20   2     1022.32      655.43    671.96 o   0.55664
  15  20   2     1078.60      918.96    731.28 o   0.56939
  16  20   2     1629.72     1157.21    868.39 o   0.58272
  17  20   2      796.19     1254.45    973.41 o   0.59658
  18  20   2      191.52      141.00    858.67 o   0.61093
  19  20   2     2710.96     1253.48   1240.84 o   0.62574
  20  20   2     3748.23     2478.75   1892.37 o   0.64099
 -19  21   2     1238.23     1869.03    797.40 o   0.64176
 -18  21   2     3919.49     4192.19    901.45 o   0.62733
 -17  21   2     1439.08     1668.71    662.23 o   0.61336
 -16  21   2      154.66      377.31    603.89 o   0.59989
 -15  21   2      896.23      871.31    696.27 o   0.58695
 -14  21   2      206.35      760.45    657.37 o   0.57459
 -13  21   2     1636.35     1057.04    645.70 o   0.56283
 -12  21   2     2420.41     1567.58    569.85 o   0.55173
 -11  21   2     2033.41     1501.45    545.54 o   0.54131
 -10  21   2     3460.54     2264.82    551.37 o   0.53161
  -9  21   2     1841.64     1719.28    561.10 o   0.52269
  -8  21   2     1906.56     2025.60    581.52 o   0.51457
  -7  21   2     1235.73     1199.02    527.06 o   0.50730
  -6  21   2    16917.87    19137.64    874.22 o   0.50092
  -5  21   2    10179.02    10697.83    788.65 o   0.49545
  -4  21   2     3243.05     3569.83    713.77 o   0.49093
  -3  21   2     8204.83     8291.04    636.95 o   0.48739
  -2  21   2     6728.53     7743.55    655.43 o   0.48484
  -1  21   2    15967.01    16020.97    908.26 o   0.48331
   0  21   2       21.30      260.61    502.75 o   0.48280
   1  21   2    15948.26    16084.18    832.41 o   0.48331
   2  21   2     6698.81     6323.79    801.29 o   0.48484
   3  21   2     8204.11     8118.91    775.04 o   0.48739
   4  21   2     3235.17     3930.61    623.33 o   0.49093
   5  21   2    10163.05    11046.94    741.97 o   0.49545
   6  21   2    16927.17    19407.01    838.24 o   0.50092
   7  21   2     1238.04     1248.61    438.57 o   0.50730
   8  21   2     1904.85     1494.64    474.55 o   0.51457
   9  21   2     1837.85      722.52    715.72 o   0.52269
  10  21   2     3455.70     2767.57    817.82 o   0.53161
  11  21   2     2037.81     1286.54    752.67 o   0.54131
  12  21   2     2426.84     1087.19    740.03 o   0.55173
  13  21   2     1641.48      422.04    610.69 o   0.56283
  14  21   2      208.25      354.94    796.43 o   0.57459
  15  21   2      892.02      624.31    781.84 o   0.58695
  16  21   2      156.13      247.00    671.96 o   0.59989
  17  21   2     1437.72      565.96    906.32 o   0.61336
  18  21   2     3917.92     2724.78   1013.28 o   0.62733
  19  21   2     1240.32     2494.31   1199.99 o   0.64176
 -18  22   2       76.37     1098.86    854.78 o   0.64407
 -17  22   2      117.00      846.02    761.42 o   0.63047
 -16  22   2      164.61      699.19    747.81 o   0.61738
 -15  22   2      687.39     1985.73    734.19 o   0.60482
 -14  22   2     2254.56     2462.22    836.30 o   0.59283
 -13  22   2      708.45      352.02    564.99 o   0.58144
 -12  22   2      223.88      260.61    573.74 o   0.57070
 -11  22   2     1999.17     1832.08    555.26 o   0.56063
 -10  22   2     2342.04     2062.55    591.24 o   0.55128
  -9  22   2     2308.54     1758.17    542.62 o   0.54268
  -8  22   2     1327.28      749.75    541.65 o   0.53486
  -7  22   2     1149.10      520.26    565.96 o   0.52787
  -6  22   2     1041.23      271.31    539.71 o   0.52174
  -5  22   2    18460.14    17773.31   1008.42 o   0.51649
  -4  22   2     4950.23     5240.49    685.57 o   0.51216
  -3  22   2     6221.84     5856.04    746.84 o   0.50877
  -2  22   2     2481.50     2333.86    628.20 o   0.50633
  -1  22   2     1434.61     1411.98    583.46 o   0.50486
   0  22   2     2897.40     2399.99    685.57 o   0.50437
   1  22   2     1436.88      552.35    582.49 o   0.50486
   2  22   2     2472.61     2133.54    681.68 o   0.50633
   3  22   2     6209.75     5270.63    746.84 o   0.50877
   4  22   2     4941.52     3872.26    646.67 o   0.51216
   5  22   2    18468.80    17998.92    857.69 o   0.51649
   6  22   2     1036.54     1030.79    460.94 o   0.52174
   7  22   2     1139.67     1135.81    454.13 o   0.52787
   8  22   2     1322.26     1333.22    495.95 o   0.53486
   9  22   2     2307.14     2336.78    770.17 o   0.54268
  10  22   2     2343.35     1706.63    833.38 o   0.55128
  11  22   2     1996.64     1054.13    780.87 o   0.56063
  12  22   2      225.39      358.83    630.14 o   0.57070
  13  22   2      712.34      244.08    850.89 o   0.58144
  14  22   2     2263.43     1043.43    790.59 o   0.59283
  15  22   2      685.83      203.24    878.11 o   0.60482
  16  22   2      163.89     1862.23    892.70 o   0.61738
  17  22   2      118.24     1730.95    991.89 o   0.63047
  18  22   2       76.14      976.33   1052.18 o   0.64407
 -17  23   2      650.61     2562.38   1116.36 o   0.64791
 -16  23   2      322.00     1609.39    925.76 o   0.63517
 -15  23   2      106.23      436.63    746.84 o   0.62297
 -14  23   2      269.96      478.44    598.05 o   0.61133
 -13  23   2     2444.84     3103.06    853.80 o   0.60030
 -12  23   2       75.43      406.48    515.39 o   0.58990
 -11  23   2     1232.80     1669.68    583.46 o   0.58016
 -10  23   2     3086.14     2252.17    615.56 o   0.57113
  -9  23   2      159.30      140.03    478.44 o   0.56283
  -8  23   2     4423.51     3103.06    652.51 o   0.55530
  -7  23   2      231.07      476.50    502.75 o   0.54858
  -6  23   2      844.26      518.31    540.68 o   0.54268
  -5  23   2     6360.03     5066.42    749.75 o   0.53763
  -4  23   2     5854.34     6012.61    794.48 o   0.53347
  -3  23   2    27763.93    28458.49   1051.21 o   0.53021
  -2  23   2     2204.15     1962.39    665.15 o   0.52787
  -1  23   2     3859.68     4097.87    709.88 o   0.52647
   0  23   2    36063.76    38289.88   1197.08 o   0.52600
   1  23   2     3851.48     3069.03    700.16 o   0.52647
   2  23   2     2201.68     1814.58    653.48 o   0.52787
   3  23   2    27780.95    29152.82   1069.69 o   0.53021
   4  23   2     5838.82     7517.95    829.49 o   0.53347
   5  23   2     6371.54     4066.75    975.36 o   0.53763
   6  23   2      841.95     1177.63    614.58 o   0.54268
   7  23   2      233.50      217.83    444.41 o   0.54858
   8  23   2     4415.23     2348.45    828.52 o   0.55530
   9  23   2      159.49      187.68    662.23 o   0.56283
  10  23   2     3084.11     1711.50    812.96 o   0.57113
  11  23   2     1235.58     1586.05    748.78 o   0.58016
  12  23   2       75.96       35.98    880.06 o   0.58990
  13  23   2     2447.00     3470.64   1093.02 o   0.60030
  14  23   2      270.79      323.82    846.02 o   0.61133
  15  23   2      107.36     1084.27    900.48 o   0.62297
  16  23   2      321.29     1520.90   1041.48 o   0.63517
  17  23   2      654.78     1101.78   2091.72 o   0.64791
 -15  24   2     1187.00     1306.96    978.28 o   0.64138
 -14  24   2      349.17      376.33    693.35 o   0.63008
 -13  24   2      326.06      182.82    602.91 o   0.61938
 -12  24   2       49.23      840.19    653.48 o   0.60931
 -11  24   2      768.40       64.18    595.13 o   0.59989
 -10  24   2      351.88      594.16    539.71 o   0.59116
  -9  24   2     1447.56      525.12    601.94 o   0.58314
  -8  24   2     2261.35     1433.38    615.56 o   0.57588
  -7  24   2     2006.78     1585.08    663.21 o   0.56939
  -6  24   2       32.82        7.78    522.20 o   0.56371
  -5  24   2     1222.93     1320.58    683.63 o   0.55886
  -4  24   2       37.81      211.99    638.89 o   0.55486
  -3  24   2      973.56      534.84    580.55 o   0.55173
  -2  24   2      372.31      937.43    675.85 o   0.54948
  -1  24   2     2496.51     1759.15    686.54 o   0.54812
   0  24   2     2150.42     1863.20    676.82 o   0.54767
   1  24   2     2495.82     2431.10    721.55 o   0.54812
   2  24   2      371.24      388.00    603.89 o   0.54948
   3  24   2      971.49     1552.99    653.48 o   0.55173
   4  24   2       36.99      430.79    655.43 o   0.55486
   5  24   2     1224.51     1766.93    600.97 o   0.55886
   6  24   2       33.22        3.89    559.15 o   0.56371
   7  24   2     2003.78     2826.89    784.76 o   0.56939
   8  24   2     2259.98     2353.31    781.84 o   0.57588
   9  24   2     1445.97      896.59    668.07 o   0.58314
  10  24   2      352.57      288.82    704.05 o   0.59116
  11  24   2      767.48      942.30    847.00 o   0.59989
  12  24   2       49.59     1102.75   1034.68 o   0.60931
  13  24   2      324.28     1057.04    969.52 o   0.61938
  14  24   2      351.66     1362.39    940.35 o   0.63008
  15  24   2     1189.48     1886.54   1051.21 o   0.64138
 -13  25   2      349.84     3320.89   1464.50 o   0.63867
 -12  25   2      176.21        7.78    716.69 o   0.62890
 -11  25   2     2395.87      995.78    792.54 o   0.61978
 -10  25   2      331.71      256.72    725.44 o   0.61133
  -9  25   2      647.39     1162.07    592.22 o   0.60359
  -8  25   2      701.61     1146.51    603.89 o   0.59658
  -7  25   2     1966.04     2592.53    630.14 o   0.59032
  -6  25   2      447.96      872.28    690.43 o   0.58484
  -5  25   2    10243.13    10460.55   1195.13 o   0.58016
  -4  25   2     2209.95     2391.23    724.47 o   0.57631
  -3  25   2      480.53      467.74    696.27 o   0.57329
  -2  25   2     5773.39     4191.22    737.11 o   0.57113
  -1  25   2     1980.05     1230.14    711.83 o   0.56983
   0  25   2     1767.01     2190.91    811.02 o   0.56939
   1  25   2     1966.51     1814.58    804.21 o   0.56983
   2  25   2     5781.34     3726.40   1119.28 o   0.57113
   3  25   2      478.57      914.09    645.70 o   0.57329
   4  25   2     2223.28     2473.89    650.56 o   0.57631
   5  25   2    10257.17     9771.09   1606.47 o   0.58016
   6  25   2      445.47     1498.53    777.95 o   0.58484
   7  25   2     1966.90     1888.48    842.13 o   0.59032
   8  25   2      699.30      807.13    763.37 o   0.59658
   9  25   2      650.93      808.10    725.44 o   0.60359
  10  25   2      331.18      644.73    655.43 o   0.61133
  11  25   2     2397.25     3999.65   1109.56 o   0.61978
  12  25   2      177.26       64.18    907.29 o   0.62890
  13  25   2      350.44     2155.90   1144.56 o   0.63867
 -11  26   2      677.62     1657.04    994.81 o   0.63983
 -10  26   2     1273.73     1431.43   1018.15 o   0.63165
  -9  26   2      403.80        2.92    767.26 o   0.62416
  -8  26   2     1462.88     2370.81    680.71 o   0.61738
  -7  26   2       22.43      620.42    721.55 o   0.61133
  -6  26   2       53.39      165.32    553.32 o   0.60605
  -5  26   2     3687.30     3282.96    823.66 o   0.60154
  -4  26   2     1779.37      973.41    652.51 o   0.59782
  -3  26   2      942.66      605.83    664.18 o   0.59491
  -2  26   2     1463.49     1327.38    635.00 o   0.59283
  -1  26   2     6897.81     5382.46   1054.13 o   0.59157
   0  26   2        0.05      216.85    653.48 o   0.59116
   1  26   2     6900.88     6639.83   1473.25 o   0.59157
   2  26   2     1462.06      822.69    732.25 o   0.59283
   3  26   2      940.08     1103.72    617.50 o   0.59491
   4  26   2     1780.95     1435.32    850.89 o   0.59782
   5  26   2     3688.29     2405.82    959.80 o   0.60154
   6  26   2       54.01        2.92    668.07 o   0.60605
   7  26   2       22.65      223.66    740.03 o   0.61133
   8  26   2     1460.37     2564.33    860.61 o   0.61738
   9  26   2      403.57      458.02    700.16 o   0.62416
  10  26   2     1269.60     3934.50   1007.45 o   0.63165
  11  26   2      674.90     3305.33   1176.65 o   0.63983
  -9  27   2     1004.48     1514.09    962.72 o   0.64484
  -8  27   2     2415.75     3640.82   1150.40 o   0.63828
  -7  27   2     1844.18     2772.43    933.54 o   0.63244
  -6  27   2      871.42     1652.18    898.54 o   0.62733
  -5  27   2       26.47     1054.13    669.04 o   0.62297
  -4  27   2      930.24     1849.58    720.58 o   0.61938
  -3  27   2     2717.66     1464.50    742.95 o   0.61658
  -2  27   2      245.55     1155.26    847.97 o   0.61457
  -1  27   2     1733.05     2404.85    713.77 o   0.61336
   0  27   2     1243.55     2463.19    903.40 o   0.61295
   1  27   2     1730.32        0.00    794.48 o   0.61336
   2  27   2      245.64     1475.19    752.67 o   0.61457
   3  27   2     2718.08     1975.03    920.90 o   0.61658
   4  27   2      933.76      860.61    859.64 o   0.61938
   5  27   2       26.42     1330.30    936.46 o   0.62297
   6  27   2      872.84     1176.65    920.90 o   0.62733
   7  27   2     1843.95     1679.41    985.08 o   0.63244
   8  27   2     2412.53     6470.63   1808.74 o   0.63828
   9  27   2     1002.47     1953.64    970.50 o   0.64484
  -5  28   2     1389.76     1787.35   1016.20 o   0.64446
  -4  28   2     1462.42     2044.07   1008.42 o   0.64099
  -3  28   2     1337.46     4024.93   1050.24 o   0.63828
  -2  28   2      100.76     1444.08    767.26 o   0.63634
  -1  28   2      284.74      473.58    787.68 o   0.63517
   0  28   2      219.15      797.40    741.97 o   0.63478
   1  28   2      285.08      334.52    743.92 o   0.63517
   2  28   2      101.71      717.66    946.19 o   0.63634
   3  28   2     1333.67     1659.96   1032.73 o   0.63828
   4  28   2     1464.00     1338.08   1126.09 o   0.64099
   5  28   2     1389.57      617.50    874.22 o   0.64446
   0   1   3      292.91      364.67    424.96 o   0.18330
  -1   2   3    86469.49    88521.33   1108.58 o   0.18863
   0   2   3    18744.83    18590.16    684.60 o   0.18731
   1   2   3    86618.45    90284.38   1359.47 o   0.18863
  -2   3   3    33660.59    20695.50    389.95 o   0.19885
  -1   3   3   109853.66    85286.03    919.93 o   0.19508
   0   3   3     2512.63     3156.54    476.50 o   0.19380
   1   3   3   109729.41    86638.70    960.77 o   0.19508
   2   3   3    33692.35    20848.17    391.89 o   0.19885
  -3   4   3   127718.90   147794.56   1605.50 o   0.21327
  -2   4   3   137975.94   121313.04   1139.70 o   0.20738
  -1   4   3    57854.87    55530.29    731.28 o   0.20377
   0   4   3   246961.03   230400.56   1921.54 o   0.20255
   1   4   3    57816.34    54444.07    763.37 o   0.20377
   2   4   3   138207.42   121537.66   1125.11 o   0.20738
   3   4   3   127703.38   146298.95   1721.22 o   0.21327
  -4   5   3   158273.03   162652.48   1235.97 o   0.23110
  -3   5   3   332573.28   336356.78   2640.18 o   0.22347
  -2   5   3    22820.49    20756.76    364.67 o   0.21786
  -1   5   3   252177.39   213229.17   1795.13 o   0.21443
   0   5   3   318672.97   338335.69   3309.22 o   0.21327
   1   5   3   252016.44   216093.02   1696.91 o   0.21443
   2   5   3    22729.27    20862.76    391.89 o   0.21786
   3   5   3   332524.22   326310.50   2849.25 o   0.22347
   4   5   3   158352.77   155697.58   1270.01 o   0.23110
  -5   6   3   286711.03   253844.14   1586.05 o   0.25162
  -4   6   3   176285.16   161927.06   1352.67 o   0.24260
  -3   6   3   137697.77   120888.10   1361.42 o   0.23535
  -2   6   3   162156.44   148731.02   1395.45 o   0.23002
  -1   6   3   266246.03   239952.83   1729.00 o   0.22677
   0   6   3    50347.29    51529.68    623.33 o   0.22568
   1   6   3   266448.81   236755.42   1977.95 o   0.22677
   2   6   3   161814.31   149996.17   1596.75 o   0.23002
   3   6   3   137843.55   124129.23   1517.01 o   0.23535
   4   6   3   176224.27   161630.45   1818.47 o   0.24260
   5   6   3   286941.44   251762.16   1969.19 o   0.25162
  -6   7   3     7195.56     6639.83    247.00 o   0.27422
  -5   7   3    86147.36    80433.55    772.12 o   0.26410
  -4   7   3    27414.07    30408.25    590.27 o   0.25552
  -3   7   3    36868.63    38336.56    663.21 o   0.24865
  -2   7   3   104946.07    92597.81    933.54 o   0.24362
  -1   7   3   137051.00   120732.49   1181.52 o   0.24055
   0   7   3       70.78       35.98    273.26 o   0.23952
   1   7   3   136961.45   120867.66   1342.94 o   0.24055
   2   7   3   104906.55    94721.63    929.65 o   0.24362
   3   7   3    36763.11    37973.84    652.51 o   0.24865
   4   7   3    27325.68    31228.01    876.17 o   0.25552
   5   7   3    86283.09    80688.33    995.78 o   0.26410
   6   7   3     7157.20     7545.17    331.60 o   0.27422
  -7   8   3    81428.02    69516.92   1094.97 o   0.29843
  -6   8   3   118190.58   111989.26   1130.95 o   0.28744
  -5   8   3   415789.16   422321.63   4425.58 o   0.27781
  -4   8   3   389623.50   375375.00   3028.18 o   0.26966
  -3   8   3   426610.78   426827.88   4087.17 o   0.26316
  -2   8   3   110256.62    93701.55   1031.76 o   0.25841
  -1   8   3     5457.34     7386.66    335.49 o   0.25552
   0   8   3     7328.65     6402.55    202.27 o   0.25455
   1   8   3     5475.92     7439.18    417.18 o   0.25552
   2   8   3   110038.58    92361.51   1178.60 o   0.25841
   3   8   3   426774.22   423335.84   4579.23 o   0.26316
   4   8   3   389616.03   375414.91   3875.18 o   0.26966
   5   8   3   415666.50   414128.81   4539.36 o   0.27781
   6   8   3   117906.25   113755.23   1392.54 o   0.28744
   7   8   3    81401.88    72843.64   1032.73 o   0.29843
  -8   9   3    23965.13    22424.50    713.77 o   0.32389
  -7   9   3     1433.23     2187.99    274.23 o   0.31222
  -6   9   3     3141.62     3638.88    345.22 o   0.30173
  -5   9   3   171261.97   167160.73   1891.40 o   0.29256
  -4   9   3     7339.79     8253.11    395.78 o   0.28485
  -3   9   3    30425.93    30929.47    625.28 o   0.27870
  -2   9   3      206.76      584.44    335.49 o   0.27422
  -1   9   3    40723.57    36489.89    605.83 o   0.27150
   0   9   3    44819.66    40564.42    669.04 o   0.27058
   1   9   3    40695.43    36703.83    776.98 o   0.27150
   2   9   3      203.01      501.78    343.27 o   0.27422
   3   9   3    30492.65    30527.85    776.01 o   0.27870
   4   9   3     7302.35     7457.65    470.66 o   0.28485
   5   9   3   171158.53   164732.55   1893.34 o   0.29256
   6   9   3     3128.62     2862.87    325.77 o   0.30173
   7   9   3     1426.95     1612.31    450.24 o   0.31222
   8   9   3    23906.88    22504.24    798.37 o   0.32389
  -9  10   3     8139.95     7119.24    571.80 o   0.35033
  -8  10   3     3909.97     3822.67    413.29 o   0.33811
  -7  10   3    37078.21    34419.56    556.24 o   0.32694
  -6  10   3    50790.72    47525.16    748.78 o   0.31694
  -5  10   3    43375.05    44518.37    854.78 o   0.30823
  -4  10   3    59470.91    62499.79   1025.93 o   0.30091
  -3  10   3    98842.66    97515.45   1087.19 o   0.29509
  -2  10   3    21988.21    21882.85    599.02 o   0.29087
  -1  10   3   176809.58   164395.11   1308.91 o   0.28830
   0  10   3    79666.74    74447.20    919.93 o   0.28744
   1  10   3   176925.31   162575.67   1779.57 o   0.28830
   2  10   3    22064.10    21987.87    563.04 o   0.29087
   3  10   3    98795.52    97703.13   1148.45 o   0.29509
   4  10   3    59485.70    63428.46   1055.10 o   0.30091
   5  10   3    43314.46    44685.63    840.19 o   0.30823
   6  10   3    50666.86    45802.96    723.50 o   0.31694
   7  10   3    36995.08    34571.27    611.67 o   0.32694
   8  10   3     3891.28     3787.66    465.80 o   0.33811
   9  10   3     8105.98     7566.57    613.61 o   0.35033
 -10  11   3     7717.97     8557.48    535.82 o   0.37755
  -9  11   3    18753.74    17624.53    650.56 o   0.36487
  -8  11   3   110270.27   107977.93   1389.62 o   0.35315
  -7  11   3     7554.48     7050.20    396.76 o   0.34247
  -6  11   3    24639.38    26649.76    462.88 o   0.33294
  -5  11   3     4506.81     6180.84    499.83 o   0.32466
  -4  11   3    12007.49    12949.03    397.73 o   0.31772
  -3  11   3    11584.58    11146.12    451.21 o   0.31222
  -2  11   3    38547.87    33247.77    759.48 o   0.30823
  -1  11   3    55895.67    59628.16    706.96 o   0.30581
   0  11   3     3606.17     3387.99    383.14 o   0.30500
   1  11   3    56002.48    59779.86   1010.37 o   0.30581
   2  11   3    38523.59    34048.09    782.82 o   0.30823
   3  11   3    11559.23    11945.47    524.15 o   0.31222
   4  11   3    11977.87    11901.71    333.55 o   0.31772
   5  11   3     4494.87     6852.80    542.62 o   0.32466
   6  11   3    24650.76    26718.80    837.27 o   0.33294
   7  11   3     7532.39     6579.54    430.79 o   0.34247
   8  11   3   110193.77   107559.79   1515.06 o   0.35315
   9  11   3    18768.14    18436.52    809.07 o   0.36487
  10  11   3     7704.25     7071.59    611.67 o   0.37755
 -11  12   3    38074.99    38591.34   1040.51 o   0.40538
 -10  12   3    26296.96    27579.41    902.43 o   0.39234
  -9  12   3     7747.34     9191.52    556.24 o   0.38016
  -8  12   3     1982.38     2692.69    353.00 o   0.36892
  -7  12   3    83824.32    69034.59   1011.34 o   0.35871
  -6  12   3     8884.19     8886.17    411.34 o   0.34963
  -5  12   3    28963.51    28763.84    571.80 o   0.34175
  -4  12   3     7225.77     8560.40    470.66 o   0.33516
  -3  12   3    42565.96    40232.82    555.26 o   0.32995
  -2  12   3    85725.05    78186.23    836.30 o   0.32618
  -1  12   3     9289.27    10587.94    443.43 o   0.32389
   0  12   3     6497.85     5377.60    368.56 o   0.32313
   1  12   3     9297.09    11230.73    600.97 o   0.32389
   2  12   3    85635.09    78067.59   1134.84 o   0.32618
   3  12   3    42587.45    42079.48    844.08 o   0.32995
   4  12   3     7225.05     8771.42    406.48 o   0.33516
   5  12   3    28952.47    29360.92    974.39 o   0.34175
   6  12   3     8879.95     9843.05    659.32 o   0.34963
   7  12   3    83781.64    68317.90   1030.79 o   0.35871
   8  12   3     1998.89     2583.78    360.78 o   0.36892
   9  12   3     7690.85     8275.48    596.11 o   0.38016
  10  12   3    26306.45    27703.88   1081.35 o   0.39234
  11  12   3    38061.40    39608.51   1404.21 o   0.40538
 -12  13   3     1161.40     1030.79    538.73 o   0.43370
 -11  13   3    25066.04    25607.30    942.30 o   0.42037
 -10  13   3      663.92      426.90    431.76 o   0.40781
  -9  13   3    13982.96    12024.24    538.73 o   0.39611
  -8  13   3    12574.12    11891.99    457.05 o   0.38534
  -7  13   3      168.08      379.25    330.63 o   0.37557
  -6  13   3    35118.54    33045.50    655.43 o   0.36690
  -5  13   3    80763.20    85294.78   1106.64 o   0.35940
  -4  13   3    15558.41    16250.47    523.17 o   0.35315
  -3  13   3    56746.46    57361.40    780.87 o   0.34821
  -2  13   3    24598.00    23352.21    476.50 o   0.34463
  -1  13   3    34840.41    32150.86    761.42 o   0.34247
   0  13   3    50585.36    54203.89    948.13 o   0.34175
   1  13   3    34826.16    32110.02    765.31 o   0.34247
   2  13   3    24572.88    23096.45    692.38 o   0.34463
   3  13   3    56776.72    58999.00   1122.20 o   0.34821
   4  13   3    15622.92    17563.26    540.68 o   0.35315
   5  13   3    80771.66    85845.19   1467.41 o   0.35940
   6  13   3    35130.11    34125.88   1074.55 o   0.36690
   7  13   3      168.86      396.76    395.78 o   0.37557
   8  13   3    12551.64    12093.28    450.24 o   0.38534
   9  13   3    13949.51    11835.58    456.08 o   0.39611
  10  13   3      662.89      816.85    495.95 o   0.40781
  11  13   3    25070.37    26028.37    916.04 o   0.42037
  12  13   3     1166.97      409.40    546.51 o   0.43370
 -13  14   3     5388.79     4670.64    683.63 o   0.46244
 -12  14   3    18075.57    15429.73    945.21 o   0.44885
 -11  14   3    12976.00    14621.63    847.97 o   0.43598
 -10  14   3     7114.74     8461.21    706.96 o   0.42389
  -9  14   3     9697.11    10513.06    467.74 o   0.41264
  -8  14   3    14569.66    14342.54    666.12 o   0.40231
  -7  14   3    19806.35    19783.35    642.78 o   0.39297
  -6  14   3     4783.83     5920.22    430.79 o   0.38469
  -5  14   3     1767.08     2103.39    366.61 o   0.37755
  -4  14   3     1682.16     2044.07    261.59 o   0.37160
  -3  14   3    13540.51    14713.04    488.17 o   0.36690
  -2  14   3    21558.15    21861.46    599.02 o   0.36351
  -1  14   3    20441.41    19202.80    689.46 o   0.36147
   0  14   3    43775.67    39012.41    765.31 o   0.36078
   1  14   3    20466.59    21508.46    620.42 o   0.36147
   2  14   3    21536.01    21582.36    796.43 o   0.36351
   3  14   3    13572.39    15808.98    633.06 o   0.36690
   4  14   3     1682.73     2308.58    412.32 o   0.37160
   5  14   3     1764.34     2185.08    585.41 o   0.37755
   6  14   3     4801.05     5347.46    660.29 o   0.38469
   7  14   3    19793.25    21749.63    789.62 o   0.39297
   8  14   3    14506.23    13699.75    655.43 o   0.40231
   9  14   3     9689.32    10077.41    580.55 o   0.41264
  10  14   3     7136.30     6908.22    718.63 o   0.42389
  11  14   3    12954.69    15427.78    823.66 o   0.43598
  12  14   3    18061.94    17251.11   1064.82 o   0.44885
  13  14   3     5386.15     6411.31    724.47 o   0.46244
 -14  15   3     5468.86     5464.15    837.27 o   0.49151
 -13  15   3    12788.32    13941.89    882.98 o   0.47771
 -12  15   3     7101.13     7597.68    793.51 o   0.46458
 -11  15   3       82.04       22.37    500.81 o   0.45215
 -10  15   3    22583.48    21164.21    791.57 o   0.44050
  -9  15   3    67972.87    64423.27   1070.66 o   0.42969
  -8  15   3     4217.73     4559.78    509.56 o   0.41978
  -7  15   3     4665.76     5519.58    532.90 o   0.41084
  -6  15   3    13569.04    14099.43    509.56 o   0.40293
  -5  15   3    85701.30    77664.03   1068.71 o   0.39611
  -4  15   3     5970.72     6380.19    376.33 o   0.39044
  -3  15   3    10465.96    10793.13    567.91 o   0.38598
  -2  15   3     4674.79     4257.35    413.29 o   0.38276
  -1  15   3     1197.95     1015.23    420.09 o   0.38081
   0  15   3     1056.17     1442.13    394.81 o   0.38016
   1  15   3     1205.77     1356.56    442.46 o   0.38081
   2  15   3     4669.42     4395.44    457.05 o   0.38276
   3  15   3    10446.65    11686.80    737.11 o   0.38598
   4  15   3     5978.50     6782.78    529.01 o   0.39044
   5  15   3    85692.87    76828.70   1552.02 o   0.39611
   6  15   3    13543.15    14584.68    818.80 o   0.40293
   7  15   3     4682.20     6880.02    711.83 o   0.41084
   8  15   3     4234.89     5055.72    577.63 o   0.41978
   9  15   3    67903.89    65655.35   1079.41 o   0.42969
  10  15   3    22529.89    22750.27    972.44 o   0.44050
  11  15   3       80.51       19.45    589.30 o   0.45215
  12  15   3     7089.77     5717.96    751.70 o   0.46458
  13  15   3    12812.53    14756.80   1029.82 o   0.47771
  14  15   3     5458.51     7567.54    810.04 o   0.49151
 -15  16   3    10568.95    12223.59    949.10 o   0.52086
 -14  16   3    11526.40    11422.30    879.09 o   0.50688
 -13  16   3     1530.11      965.63    732.25 o   0.49352
 -12  16   3    15221.25    15420.98    898.54 o   0.48081
 -11  16   3    36967.03    37972.86   1159.15 o   0.46882
 -10  16   3     1742.86     2377.62    469.69 o   0.45759
  -9  16   3     3072.84     3371.45    466.77 o   0.44720
  -8  16   3     4702.38     4441.14    509.56 o   0.43768
  -7  16   3     7714.02     7335.13    526.09 o   0.42911
  -6  16   3    31858.74    32898.67    941.32 o   0.42155
  -5  16   3    10092.06    11400.90    494.97 o   0.41503
  -4  16   3     5480.18     4961.40    450.24 o   0.40963
  -3  16   3    20832.47    19947.69    585.41 o   0.40538
  -2  16   3    19775.22    19177.52    770.17 o   0.40231
  -1  16   3    15964.68    15545.45    783.79 o   0.40046
   0  16   3    15010.57    13607.37    671.96 o   0.39984
   1  16   3    16016.68    15454.04    666.12 o   0.40046
   2  16   3    19762.13    19195.02    763.37 o   0.40231
   3  16   3    20874.60    19948.66    794.48 o   0.40538
   4  16   3     5460.01     4447.95    552.35 o   0.40963
   5  16   3    10099.78    11016.79    859.64 o   0.41503
   6  16   3    31881.43    32235.46   1108.58 o   0.42155
   7  16   3     7710.22     8621.67    703.08 o   0.42911
   8  16   3     4689.09     4030.77    731.28 o   0.43768
   9  16   3     3092.37     3630.12    630.14 o   0.44720
  10  16   3     1737.79     2926.08    557.21 o   0.45759
  11  16   3    36991.56    38038.99   1227.22 o   0.46882
  12  16   3    15246.66    16768.78    958.83 o   0.48081
  13  16   3     1547.79     1657.04    663.21 o   0.49352
  14  16   3    11536.28    10346.78   1361.42 o   0.50688
  15  16   3    10598.38     9440.46   1925.43 o   0.52086
 -16  17   3     9880.87    10623.92    863.53 o   0.55044
 -15  17   3     6988.20     8922.15    954.94 o   0.53632
 -14  17   3     5294.59     4962.37    825.60 o   0.52276
 -13  17   3     1965.16     2299.82    727.39 o   0.50981
 -12  17   3    10095.07    11604.14    825.60 o   0.49752
 -11  17   3     8982.90    10231.06    792.54 o   0.48594
 -10  17   3     8077.50     8124.75    464.83 o   0.47512
  -9  17   3     4697.63     3617.48    439.54 o   0.46511
  -8  17   3    11085.08    10530.57    558.18 o   0.45597
  -7  17   3    28776.82    28181.35    723.50 o   0.44775
  -6  17   3        1.93       67.10    278.12 o   0.44050
  -5  17   3     6504.78     6893.64    529.98 o   0.43428
  -4  17   3    10272.55    10964.28    504.70 o   0.42911
  -3  17   3     3539.56     3691.39    413.29 o   0.42505
  -2  17   3    20883.85    21985.93    657.37 o   0.42213
  -1  17   3    43779.81    42265.22    975.36 o   0.42037
   0  17   3    97703.87    93420.50   1542.29 o   0.41978
   1  17   3    43811.93    41510.61   1013.28 o   0.42037
   2  17   3    20859.96    21459.84    745.86 o   0.42213
   3  17   3     3537.12     3157.52    526.09 o   0.42505
   4  17   3    10263.08    11233.64    743.92 o   0.42911
   5  17   3     6484.13     6963.65    332.57 o   0.43428
   6  17   3        1.72       20.42    499.83 o   0.44050
   7  17   3    28760.13    28908.74   1108.58 o   0.44775
   8  17   3    11087.89    10242.73    728.36 o   0.45597
   9  17   3     4704.72     3637.90    661.26 o   0.46511
  10  17   3     8067.37     8963.96    757.53 o   0.47512
  11  17   3     8972.64     8856.02    562.07 o   0.48594
  12  17   3    10081.61    12772.04   1501.45 o   0.49752
  13  17   3     1966.73     1668.71    722.52 o   0.50981
  14  17   3     5305.80     3285.88    821.71 o   0.52276
  15  17   3     6997.58     3862.54   1226.25 o   0.53632
  16  17   3     9858.52     6001.91   1379.89 o   0.55044
 -17  18   3     1725.90     2438.88    809.07 o   0.58022
 -16  18   3       74.42     1115.39    655.43 o   0.56597
 -15  18   3     1890.26     2049.91    733.22 o   0.55224
 -14  18   3    10824.63     9118.58   1326.41 o   0.53908
 -13  18   3     6982.50     6877.11    757.53 o   0.52653
 -12  18   3     3405.39     1691.08    739.06 o   0.51464
 -11  18   3    10785.94    11115.01    779.90 o   0.50345
 -10  18   3     8025.60     8892.98    662.23 o   0.49302
  -9  18   3     6051.54     7000.61    538.73 o   0.48338
  -8  18   3    15710.86    16409.95    663.21 o   0.47459
  -7  18   3      804.96     1483.95    436.63 o   0.46670
  -6  18   3       79.70      470.66    389.95 o   0.45975
  -5  18   3      812.22     1410.04    386.06 o   0.45379
  -4  18   3    13546.25    12853.73    554.29 o   0.44885
  -3  18   3     4494.95     5178.25    467.74 o   0.44498
  -2  18   3    51560.07    50598.07   1000.64 o   0.44219
  -1  18   3     4977.58     5398.99    615.56 o   0.44050
   0  18   3     5894.29     3941.31    522.20 o   0.43994
   1  18   3     4982.85     4770.80    571.80 o   0.44050
   2  18   3    51571.79    53096.27   1165.96 o   0.44219
   3  18   3     4505.98     4898.19    626.25 o   0.44498
   4  18   3    13491.14    12458.92    779.90 o   0.44885
   5  18   3      818.59     1249.59    344.24 o   0.45379
   6  18   3       80.15       11.67    603.89 o   0.45975
   7  18   3      815.72      137.11    718.63 o   0.46670
   8  18   3    15731.80    17664.40    906.32 o   0.47459
   9  18   3     6064.41     6192.51    814.91 o   0.48338
  10  18   3     8018.62     8100.44    680.71 o   0.49302
  11  18   3    10825.47     9792.49    994.81 o   0.50345
  12  18   3     3405.10     1860.28    794.48 o   0.51464
  13  18   3     6987.50     6015.52   1084.27 o   0.52653
  14  18   3    10833.09     9197.35   1454.77 o   0.53908
  15  18   3     1886.88     1651.21    772.12 o   0.55224
  16  18   3       74.80      140.03    710.85 o   0.56597
  17  18   3     1727.82     1147.48    864.50 o   0.58022
 -18  19   3     1101.99     1058.99    706.96 o   0.61017
 -17  19   3     2368.70     3034.99    847.97 o   0.59580
 -16  19   3      633.21      824.63    652.51 o   0.58193
 -15  19   3     6172.15     4531.58    843.11 o   0.56858
 -14  19   3     5542.14     3676.80    822.69 o   0.55581
 -13  19   3     5335.48     6385.05   1011.34 o   0.54365
 -12  19   3     5596.49     5721.85    789.62 o   0.53214
 -11  19   3     2397.84     1690.10    499.83 o   0.52133
 -10  19   3     2728.32     3018.46    463.85 o   0.51126
  -9  19   3     2107.21     1775.68    553.32 o   0.50198
  -8  19   3      184.01       97.24    407.45 o   0.49352
  -7  19   3    10829.53    12109.81    643.76 o   0.48594
  -6  19   3     4459.41     5040.16    473.58 o   0.47927
  -5  19   3     1128.12     1716.36    410.37 o   0.47355
  -4  19   3    16654.49    16082.24    619.45 o   0.46882
  -3  19   3    10867.08    10237.86    687.52 o   0.46511
  -2  19   3     7615.17     9278.06    554.29 o   0.46244
  -1  19   3     3276.82     2875.51    558.18 o   0.46083
   0  19   3    19198.79    17829.71    761.42 o   0.46029
   1  19   3     3265.93     3604.84    646.67 o   0.46083
   2  19   3     7579.29     8887.14    721.55 o   0.46244
   3  19   3    10902.96     9341.27    681.68 o   0.46511
   4  19   3    16650.71    16612.22    701.13 o   0.46882
   5  19   3     1134.46     1537.43    319.93 o   0.47355
   6  19   3     4451.04     4326.39    764.34 o   0.47927
   7  19   3    10818.57    12971.40    960.77 o   0.48594
   8  19   3      183.11      462.88    646.67 o   0.49352
   9  19   3     2109.94     2171.46    634.03 o   0.50198
  10  19   3     2716.68     2715.06    759.48 o   0.51126
  11  19   3     2393.87     1367.25    635.98 o   0.52133
  12  19   3     5600.36     4254.43   1089.13 o   0.53214
  13  19   3     5354.97     3945.19    820.74 o   0.54365
  14  19   3     5543.68     3906.30    895.62 o   0.55581
  15  19   3     6179.13     4717.31    975.36 o   0.56858
  16  19   3      633.25       27.23    718.63 o   0.58193
  17  19   3     2369.01     1268.06    870.34 o   0.59580
  18  19   3     1099.79     1016.20   1029.82 o   0.61017
 -19  20   3      737.50     1987.67   1307.93 o   0.64027
 -18  20   3      945.90     1636.62    952.02 o   0.62580
 -17  20   3      781.41     1042.46    732.25 o   0.61179
 -16  20   3      553.13     1502.42    688.49 o   0.59829
 -15  20   3      138.16      647.65    727.39 o   0.58532
 -14  20   3     5593.30     6324.76   1011.34 o   0.57292
 -13  20   3     2449.69     1759.15    652.51 o   0.56113
 -12  20   3     7294.44     5901.75    967.58 o   0.54999
 -11  20   3      218.87       15.56    386.06 o   0.53954
 -10  20   3     6801.59     5391.22    605.83 o   0.52981
  -9  20   3     2150.95     1198.05    504.70 o   0.52086
  -8  20   3     9929.98    11056.66    731.28 o   0.51271
  -7  20   3      701.21      835.33    471.63 o   0.50542
  -6  20   3     1742.22     2080.05    483.30 o   0.49901
  -5  20   3     4334.10     2940.66    639.87 o   0.49352
  -4  20   3     6303.52     5668.36    635.98 o   0.48898
  -3  20   3    14241.49    12541.58    688.49 o   0.48543
  -2  20   3     9473.13    10542.24    673.90 o   0.48287
  -1  20   3     5936.58     3776.96    614.58 o   0.48133
   0  20   3     3254.97     2498.20    542.62 o   0.48081
   1  20   3     5938.49     3579.56    644.73 o   0.48133
   2  20   3     9473.24     9864.45    709.88 o   0.48287
   3  20   3    14206.82    11981.45    743.92 o   0.48543
   4  20   3     6315.91     5910.50    662.23 o   0.48898
   5  20   3     4338.88     3439.53    441.49 o   0.49352
   6  20   3     1738.13     1596.75    721.55 o   0.49901
   7  20   3      701.83     1217.50    716.69 o   0.50542
   8  20   3     9961.23    10317.60   1354.61 o   0.51271
   9  20   3     2158.22     1737.75    651.54 o   0.52086
  10  20   3     6792.96     5365.93   1052.18 o   0.52981
  11  20   3      219.19      364.67    461.91 o   0.53954
  12  20   3     7301.73     4106.62   1080.38 o   0.54999
  13  20   3     2442.56     1068.71    849.91 o   0.56113
  14  20   3     5586.48     5201.59   1174.71 o   0.57292
  15  20   3      138.27       23.34    719.61 o   0.58532
  16  20   3      551.73     1545.21   1145.54 o   0.59829
  17  20   3      784.34      992.86   1029.82 o   0.61179
  18  20   3      940.86     1173.74    998.70 o   0.62580
  19  20   3      736.26     1136.78   1217.50 o   0.64027
 -18  21   3      749.81     3319.92    941.32 o   0.64182
 -17  21   3      869.62     1172.76    821.71 o   0.62817
 -16  21   3      875.85     2964.97    930.63 o   0.61502
 -15  21   3      197.86     1499.50    886.87 o   0.60241
 -14  21   3      161.42      421.07    693.35 o   0.59038
 -13  21   3     2862.01     2084.91    816.85 o   0.57894
 -12  21   3      899.34     1615.23    584.44 o   0.56815
 -11  21   3     2593.51     2537.10    674.87 o   0.55804
 -10  21   3      300.49      145.87    427.87 o   0.54864
  -9  21   3      710.06     1153.32    460.94 o   0.54000
  -8  21   3     2606.21     2289.13    466.77 o   0.53214
  -7  21   3     9342.69    10569.47    935.49 o   0.52512
  -6  21   3     3712.45     3904.35    656.40 o   0.51895
  -5  21   3     2239.21     2186.05    609.72 o   0.51368
  -4  21   3     1691.67     1313.77    564.02 o   0.50932
  -3  21   3     1492.56     1305.99    442.46 o   0.50591
  -2  21   3     1312.93      976.33    485.25 o   0.50345
  -1  21   3      480.76      556.24    467.74 o   0.50198
   0  21   3    60507.63    59190.56   1277.79 o   0.50148
   1  21   3      477.64      463.85    562.07 o   0.50198
   2  21   3     1304.02      846.02    566.93 o   0.50345
   3  21   3     1496.20     1868.06    604.86 o   0.50591
   4  21   3     1697.18     2011.01    469.69 o   0.50932
   5  21   3     2231.37     1919.60    499.83 o   0.51368
   6  21   3     3711.44     2792.85    698.21 o   0.51895
   7  21   3     9356.24     8546.79   1686.21 o   0.52512
   8  21   3     2604.51     3014.57    870.34 o   0.53214
   9  21   3      708.58     1792.21    683.63 o   0.54000
  10  21   3      302.07      386.06    755.59 o   0.54864
  11  21   3     2601.86     1509.23    600.00 o   0.55804
  12  21   3      895.04      199.35    843.11 o   0.56815
  13  21   3     2861.21     2824.94    893.67 o   0.57894
  14  21   3      163.47      272.28    820.74 o   0.59038
  15  21   3      198.23      801.29    974.39 o   0.60241
  16  21   3      876.30     3315.05   1164.98 o   0.61502
  17  21   3      871.98     2356.23   1159.15 o   0.62817
  18  21   3      747.48     1467.41   1282.65 o   0.64182
 -17  22   3      160.04      802.26    890.76 o   0.64489
 -16  22   3     5143.89     7082.29   1394.48 o   0.63210
 -15  22   3     3568.12     4073.56   1145.54 o   0.61984
 -14  22   3      447.28      829.49    808.10 o   0.60814
 -13  22   3     1339.72     2168.54    759.48 o   0.59705
 -12  22   3     3365.35     3654.44    790.59 o   0.58659
 -11  22   3      125.18     1246.67    804.21 o   0.57680
 -10  22   3     2295.05     1051.21    576.66 o   0.56771
  -9  22   3      377.30      445.38    477.47 o   0.55936
  -8  22   3     8868.72     8976.61    984.11 o   0.55179
  -7  22   3     1402.74     1506.31    533.87 o   0.54502
  -6  22   3     1557.19     1507.28    602.91 o   0.53908
  -5  22   3     4666.80     4459.62    639.87 o   0.53400
  -4  22   3     1482.31     1315.71    517.34 o   0.52981
  -3  22   3     9860.76    10767.84    811.02 o   0.52653
  -2  22   3     9359.10    11331.86    937.43 o   0.52417
  -1  22   3     1219.38      577.63    568.88 o   0.52276
   0  22   3     4102.93     4047.30    648.62 o   0.52228
   1  22   3     1215.32      800.32    580.55 o   0.52276
   2  22   3     9361.40    10397.34   1206.80 o   0.52417
   3  22   3     9854.15    10706.58   1706.63 o   0.52653
   4  22   3     1482.91      976.33    466.77 o   0.52981
   5  22   3     4657.86     3691.39    586.38 o   0.53400
   6  22   3     1558.74      773.09    680.71 o   0.53908
   7  22   3     1398.98      774.06    816.85 o   0.54502
   8  22   3     8872.97     4680.36   1253.48 o   0.55179
   9  22   3      380.85      141.98    631.11 o   0.55936
  10  22   3     2302.22     1113.45    735.17 o   0.56771
  11  22   3      126.14       33.06    859.64 o   0.57680
  12  22   3     3355.97     2466.11    990.92 o   0.58659
  13  22   3     1341.59      280.06    907.29 o   0.59705
  14  22   3      445.19      665.15    849.91 o   0.60814
  15  22   3     3571.28     3418.13   1144.56 o   0.61984
  16  22   3     5143.81     4470.31   1284.60 o   0.63210
  17  22   3      158.67     1472.28   1227.22 o   0.64489
 -15  23   3     3128.74     3479.40    941.32 o   0.63756
 -14  23   3       55.26     1149.43    852.83 o   0.62619
 -13  23   3      255.55     1819.44    911.18 o   0.61543
 -12  23   3      200.64     1633.70    844.08 o   0.60528
 -11  23   3      323.21     1314.74    803.24 o   0.59580
 -10  23   3     4094.96     2415.54    850.89 o   0.58701
  -9  23   3     4494.84     4075.50    850.89 o   0.57894
  -8  23   3     1519.74      681.68    610.69 o   0.57162
  -7  23   3     2502.45     2852.17    600.97 o   0.56509
  -6  23   3      652.28      740.03    539.71 o   0.55936
  -5  23   3      200.09      591.24    602.91 o   0.55447
  -4  23   3      883.97      563.04    579.58 o   0.55044
  -3  23   3     2665.18     1816.52    581.52 o   0.54728
  -2  23   3    28019.92    30610.51   1020.09 o   0.54502
  -1  23   3     1572.65     1270.98    531.93 o   0.54365
   0  23   3     2109.42     2681.99    628.20 o   0.54320
   1  23   3     1570.21      604.86    586.38 o   0.54365
   2  23   3    28059.19    29619.59   1138.73 o   0.54502
   3  23   3     2662.77     1924.46    644.73 o   0.54728
   4  23   3      884.52      932.57    558.18 o   0.55044
   5  23   3      199.98      709.88    668.07 o   0.55447
   6  23   3      652.53      559.15    666.12 o   0.55936
   7  23   3     2501.33      889.78    819.77 o   0.56509
   8  23   3     1515.73     1236.95    822.69 o   0.57162
   9  23   3     4490.99     5315.36   1036.62 o   0.57894
  10  23   3     4084.61     2855.09    975.36 o   0.58701
  11  23   3      322.96     1235.00    917.01 o   0.59580
  12  23   3      200.36      469.69    950.08 o   0.60528
  13  23   3      254.53      480.39    966.61 o   0.61543
  14  23   3       55.34     2305.66   1126.09 o   0.62619
  15  23   3     3123.61     2277.46   1269.04 o   0.63756
 -14  24   3     1314.14     3738.06   1131.92 o   0.64451
 -13  24   3      895.98      353.00    912.15 o   0.63405
 -12  24   3      483.15      767.26    823.66 o   0.62421
 -11  24   3     2873.22     3115.70    912.15 o   0.61502
 -10  24   3      765.17     1040.51    828.52 o   0.60651
  -9  24   3      579.58      487.19    755.59 o   0.59870
  -8  24   3     2042.45     1116.36    822.69 o   0.59163
  -7  24   3     1107.65     1799.02    795.46 o   0.58532
  -6  24   3     4557.91     4039.52    909.23 o   0.57980
  -5  24   3     6424.12     5560.42   1135.81 o   0.57508
  -4  24   3      489.20     1737.75    701.13 o   0.57119
  -3  24   3      663.28     1000.64    539.71 o   0.56815
  -2  24   3     3180.40     1857.36    660.29 o   0.56597
  -1  24   3       53.89      315.07    516.37 o   0.56465
   0  24   3     6454.01     5085.87    973.41 o   0.56421
   1  24   3       53.04     1012.31    584.44 o   0.56465
   2  24   3     3179.12     3172.10    675.85 o   0.56597
   3  24   3      662.93      771.15    513.45 o   0.56815
   4  24   3      488.69      804.21    701.13 o   0.57119
   5  24   3     6418.73     5372.74   1095.94 o   0.57508
   6  24   3     4553.02     4268.05   1057.04 o   0.57980
   7  24   3     1107.41     1061.91    828.52 o   0.58532
   8  24   3     2044.91      942.30    789.62 o   0.59163
   9  24   3      581.80     1588.00    906.32 o   0.59870
  10  24   3      757.99      887.84    833.38 o   0.60651
  11  24   3     2872.38     1950.72   1139.70 o   0.61502
  12  24   3      481.65      573.74   1062.88 o   0.62421
  13  24   3      896.25     1878.76   1052.18 o   0.63405
  14  24   3     1314.60      675.85   1189.30 o   0.64451
 -12  25   3     2102.87     4459.62   1019.12 o   0.64336
 -11  25   3     1399.16     2553.63    912.15 o   0.63444
 -10  25   3       94.35     1637.59    937.43 o   0.62619
  -9  25   3      133.51      987.03    944.24 o   0.61864
  -8  25   3      186.09     1224.30    894.65 o   0.61179
  -7  25   3     2809.41     2891.07    900.48 o   0.60569
  -6  25   3      428.92      375.36    740.03 o   0.60036
  -5  25   3     2179.30     2547.80    974.39 o   0.59580
  -4  25   3     4058.65     3242.12    929.65 o   0.59205
  -3  25   3     2056.40     2327.05    962.72 o   0.58912
  -2  25   3      336.96     1482.00    737.11 o   0.58701
  -1  25   3     2233.72     1354.61    568.88 o   0.58574
   0  25   3    10934.18    11507.87   1305.99 o   0.58532
   1  25   3     2239.06     1878.76    713.77 o   0.58574
   2  25   3      334.66     1085.24    716.69 o   0.58701
   3  25   3     2054.67     1244.73    837.27 o   0.58912
   4  25   3     4055.18     2596.42    869.36 o   0.59205
   5  25   3     2183.34     1914.74    895.62 o   0.59580
   6  25   3      432.82      529.98    780.87 o   0.60036
   7  25   3     2805.14     3770.16   1047.32 o   0.60569
   8  25   3      186.30     1047.32    883.95 o   0.61179
   9  25   3      133.51     1329.33    958.83 o   0.61864
  10  25   3       93.59     1120.25    898.54 o   0.62619
  11  25   3     1403.89      483.30   1035.65 o   0.63444
  12  25   3     2102.84      930.63   1094.97 o   0.64336
 -10  26   3     2078.19     1582.16   1093.02 o   0.64605
  -9  26   3     1636.99     1369.20   1085.24 o   0.63872
  -8  26   3      149.92     1406.15    971.47 o   0.63210
  -7  26   3      676.06     1623.00    932.57 o   0.62619
  -6  26   3      298.26     1279.73    794.48 o   0.62103
  -5  26   3     2364.57     2334.83   1071.63 o   0.61663
  -4  26   3      111.92     1528.68   1039.54 o   0.61301
  -3  26   3      299.25     2069.35    895.62 o   0.61017
  -2  26   3      325.49     1867.09    852.83 o   0.60814
  -1  26   3      153.35        0.97    833.38 o   0.60692
   0  26   3     2990.27      988.97    945.21 o   0.60651
   1  26   3      153.62      606.80    569.85 o   0.60692
   2  26   3      323.44      443.43    832.41 o   0.60814
   3  26   3      300.42     1021.06    735.17 o   0.61017
   4  26   3      110.34      955.91    721.55 o   0.61301
   5  26   3     2367.47     3184.75   1364.34 o   0.61663
   6  26   3      299.61      259.64    887.84 o   0.62103
   7  26   3      671.32      385.09    878.11 o   0.62619
   8  26   3      149.31      453.16    848.94 o   0.63210
   9  26   3     1632.15     4337.09   1235.97 o   0.63872
  10  26   3     2085.40     2083.94   1005.50 o   0.64605
  -7  27   3     1116.83     1729.97   1019.12 o   0.64681
  -6  27   3     2642.47     3964.64   1104.69 o   0.64182
  -5  27   3      494.58     2196.75   1029.82 o   0.63756
  -4  27   3      113.86     1601.61    991.89 o   0.63405
  -3  27   3       80.42     2545.85   1038.57 o   0.63131
  -2  27   3     1920.63      874.22    906.32 o   0.62935
  -1  27   3     2533.13     2216.19   1129.98 o   0.62817
   0  27   3      579.76     1857.36   1175.68 o   0.62777
   1  27   3     2529.59     1097.89   1159.15 o   0.62817
   2  27   3     1916.52     1479.08    980.22 o   0.62935
   3  27   3       80.45     1339.05   1224.30 o   0.63131
   4  27   3      113.24      827.55    868.39 o   0.63405
   5  27   3      491.05     1946.83    958.83 o   0.63756
   6  27   3     2637.59     2045.04    950.08 o   0.64182
   7  27   3     1116.60     1458.66   1185.41 o   0.64681
   0   0   4  1347428.88  1585472.38  33403.36 o   0.24259
  -1   1   4    13133.40    17164.56   1166.93 o   0.24462
   0   1   4     2540.08     2278.43    377.31 o   0.24361
   1   1   4    13176.38    17012.86    955.91 o   0.24462
  -2   2   4   379472.59   357630.91   3571.78 o   0.25062
  -1   2   4   160468.55   147371.55   1491.73 o   0.24764
   0   2   4    52466.21    49704.40    543.59 o   0.24664
   1   2   4   160659.73   148250.64   1483.95 o   0.24764
   2   2   4   379633.22   354111.63   3561.08 o   0.25062
  -3   3   4   180733.36   164109.20   2127.70 o   0.26032
  -2   3   4   402001.19   380080.69   3200.30 o   0.25552
  -1   3   4   104755.54   101272.00   1107.61 o   0.25259
   0   3   4    51994.73    47275.24    710.85 o   0.25161
   1   3   4   104619.55   102612.98   1058.02 o   0.25259
   2   3   4   401730.75   386307.19   4129.96 o   0.25552
   3   3   4   180621.84   161918.28   1936.13 o   0.26032
  -4   4   4    54260.19    45019.18    972.44 o   0.27331
  -3   4   4     7108.14     7939.01    388.00 o   0.26689
  -2   4   4   152784.91   139451.02   1782.48 o   0.26221
  -1   4   4   109720.94   114504.00   1247.64 o   0.25936
   0   4   4    11344.84    12731.20    575.69 o   0.25841
   1   4   4   109464.88   113801.91   1148.45 o   0.25936
   2   4   4   152899.02   136394.63   1597.72 o   0.26221
   3   4   4     7131.38     6888.77    339.38 o   0.26689
   4   4   4    54332.58    44925.82    891.73 o   0.27331
  -5   5   4    38524.00    38611.75   1092.05 o   0.28915
  -4   5   4    55350.23    50716.71    727.39 o   0.28134
  -3   5   4     8193.09     6613.57    345.22 o   0.27511
  -2   5   4    63156.71    56605.81    784.76 o   0.27058
  -1   5   4   138481.39   131961.27   1609.39 o   0.26782
   0   5   4   793114.19   780902.56   6769.16 o   0.26689
   1   5   4   138264.83   130650.41   1513.12 o   0.26782
   2   5   4    63260.38    56364.65    679.74 o   0.27058
   3   5   4     8194.31     6443.40    271.31 o   0.27511
   4   5   4    55332.92    49799.70    691.41 o   0.28134
   5   5   4    38575.03    36818.57    889.78 o   0.28915
  -6   6   4    10138.86     8934.79    616.53 o   0.30742
  -5   6   4    10945.30    10619.06    423.01 o   0.29843
  -4   6   4    37823.66    32626.38    635.98 o   0.29086
  -3   6   4    20059.86    24255.61    535.82 o   0.28484
  -2   6   4    23611.55    24404.39    501.78 o   0.28046
  -1   6   4    12089.89    13594.73    432.74 o   0.27780
   0   6   4    93515.30    90693.77    852.83 o   0.27691
   1   6   4    12073.91    13600.57    461.91 o   0.27780
   2   6   4    23532.60    22141.52    545.54 o   0.28046
   3   6   4    20048.37    25468.24    767.26 o   0.28484
   4   6   4    37858.06    30307.11    660.29 o   0.29086
   5   6   4    11009.40    10300.10    322.85 o   0.29843
   6   6   4    10086.80     9059.26    504.70 o   0.30742
  -7   7   4    13153.87    11880.32    462.88 o   0.32769
  -6   7   4    12481.28    13412.88    336.46 o   0.31771
  -5   7   4    21719.44    24705.85    512.48 o   0.30902
  -4   7   4     2419.07     2960.11    306.32 o   0.30173
  -3   7   4   115644.03   101089.18   1077.47 o   0.29593
  -2   7   4    26423.72    28467.25    622.36 o   0.29171
  -1   7   4     8958.63    12253.73    420.09 o   0.28915
   0   7   4    78388.50    76647.84    912.15 o   0.28830
   1   7   4     9002.94    11609.00    528.04 o   0.28915
   2   7   4    26429.24    29183.94    720.58 o   0.29171
   3   7   4   115693.63   101707.65   1244.73 o   0.29593
   4   7   4     2437.26     3261.57    467.74 o   0.30173
   5   7   4    21708.59    24488.02    651.54 o   0.30902
   6   7   4    12450.28    12658.27    470.66 o   0.31771
   7   7   4    13130.84    12039.80    536.79 o   0.32769
  -8   8   4    47682.58    45618.20   1245.70 o   0.34962
  -7   8   4    19857.45    20243.31    653.48 o   0.33883
  -6   8   4     1337.44      811.99    179.90 o   0.32920
  -5   8   4     6164.49     6360.74    268.39 o   0.32082
  -4   8   4    49121.04    43813.35    656.40 o   0.31379
  -3   8   4    14836.06    15306.23    526.09 o   0.30822
  -2   8   4     1837.44     3462.86    363.69 o   0.30418
  -1   8   4   112175.27   110205.81   1359.47 o   0.30173
   0   8   4    90602.70    81038.40    978.28 o   0.30090
   1   8   4   112220.77   110869.02   1328.35 o   0.30173
   2   8   4     1837.05     2093.67    389.95 o   0.30418
   3   8   4    14789.33    15790.50    554.29 o   0.30822
   4   8   4    49195.42    41691.48    943.27 o   0.31379
   5   8   4     6156.08     6120.55    566.93 o   0.32082
   6   8   4     1345.35      201.30    469.69 o   0.32920
   7   8   4    19853.71    19552.88    517.34 o   0.33883
   8   8   4    47662.96    45455.80   1227.22 o   0.34962
  -9   9   4    42799.58    40081.11   1250.56 o   0.37292
  -8   9   4     8038.41     7937.07    456.08 o   0.36146
  -7   9   4     8917.77     9514.37    462.88 o   0.35104
  -6   9   4    41638.55    41320.01    758.50 o   0.34174
  -5   9   4     8942.82     9102.05    314.10 o   0.33368
  -4   9   4   162080.22   151575.41   1429.49 o   0.32693
  -3   9   4    15220.34    15753.55    648.62 o   0.32159
  -2   9   4    35641.46    38567.03    741.00 o   0.31771
  -1   9   4    23383.62    19410.90    540.68 o   0.31537
   0   9   4    22105.13    20612.84    692.38 o   0.31458
   1   9   4    23421.89    20692.58    568.88 o   0.31537
   2   9   4    35619.15    38135.26    768.23 o   0.31771
   3   9   4    15181.87    14182.08    504.70 o   0.32159
   4   9   4   161855.73   150401.69   1953.63 o   0.32693
   5   9   4     8914.01    10113.39    685.57 o   0.33368
   6   9   4    41678.97    42368.30    986.06 o   0.34174
   7   9   4     8911.72     9276.12    592.22 o   0.35104
   8   9   4     8031.82     8680.98    463.85 o   0.36146
   9   9   4    42818.04    40517.74   1500.48 o   0.37292
 -10  10   4    13914.81    13660.86   1092.05 o   0.39735
  -9  10   4    24031.92    23352.21    670.98 o   0.38533
  -8  10   4     5046.33     5111.15    646.67 o   0.37425
  -7  10   4    20600.88    18314.96    554.29 o   0.36419
  -6  10   4    45210.86    43130.70    801.29 o   0.35524
  -5  10   4    45164.83    43393.25    923.82 o   0.34749
  -4  10   4    24715.11    25804.70    587.35 o   0.34102
  -3  10   4    42347.49    42003.63    781.84 o   0.33590
  -2  10   4    66010.74    64235.59    966.61 o   0.33219
  -1  10   4    31107.41    27407.29    715.72 o   0.32995
   0  10   4    49127.62    53023.34   1090.11 o   0.32920
   1  10   4    31057.83    27081.52    640.84 o   0.32995
   2  10   4    66010.19    65909.16    974.39 o   0.33219
   3  10   4    42316.72    42038.64    807.13 o   0.33590
   4  10   4    24748.96    25334.04    737.11 o   0.34102
   5  10   4    45188.46    43649.00    920.90 o   0.34749
   6  10   4    45206.77    44409.45   1124.14 o   0.35524
   7  10   4    20577.30    19257.26    819.77 o   0.36419
   8  10   4     5055.56     4569.50    560.13 o   0.37425
   9  10   4    24109.05    22700.67    652.51 o   0.38533
  10  10   4    13920.86    14173.33    900.48 o   0.39735
 -11  11   4    11289.83    11025.54    975.36 o   0.42272
 -10  11   4      658.45      653.48    359.80 o   0.41023
  -9  11   4    43392.37    40063.61    770.17 o   0.39860
  -8  11   4    58305.64    53725.44   1309.88 o   0.38789
  -7  11   4     7342.23     5629.46    410.37 o   0.37820
  -6  11   4    17366.61    17311.40    676.82 o   0.36959
  -5  11   4     9755.09     9958.77    560.13 o   0.36215
  -4  11   4    36230.73    34445.82    565.96 o   0.35594
  -3  11   4    25509.33    24932.43    609.72 o   0.35104
  -2  11   4    65739.41    60598.66    965.63 o   0.34749
  -1  11   4     9203.35     8421.34    428.85 o   0.34535
   0  11   4    47616.57    46052.88    983.14 o   0.34463
   1  11   4     9248.42     8010.00    498.86 o   0.34535
   2  11   4    65649.59    62152.62   1077.47 o   0.34749
   3  11   4    25463.80    24351.88    657.37 o   0.35104
   4  11   4    36273.34    35501.89    941.32 o   0.35594
   5  11   4     9748.89     9393.78    569.85 o   0.36215
   6  11   4    17319.41    18134.09    908.26 o   0.36959
   7  11   4     7358.04     6140.97    649.59 o   0.37820
   8  11   4    58454.65    52625.61   1278.76 o   0.38789
   9  11   4    43387.68    39426.66    882.98 o   0.39860
  10  11   4      664.24      119.61    441.49 o   0.41023
  11  11   4    11271.29    10592.80   1155.26 o   0.42272
 -12  12   4    19041.20    21026.13   1269.04 o   0.44885
 -11  12   4    17674.40    16525.67    861.58 o   0.43598
 -10  12   4     1500.68     1380.87    462.88 o   0.42388
  -9  12   4     4719.10     5200.62    774.06 o   0.41264
  -8  12   4     7733.51     6234.32    651.54 o   0.40231
  -7  12   4    13618.35    11843.36    462.88 o   0.39297
  -6  12   4    21666.71    21332.45    868.39 o   0.38469
  -5  12   4    21452.88    21317.86    734.19 o   0.37754
  -4  12   4     2924.43     2646.99    347.16 o   0.37159
  -3  12   4    33128.48    32824.76    817.82 o   0.36690
  -2  12   4    10175.83    11258.93    606.80 o   0.36351
  -1  12   4    18284.01    18921.77    679.74 o   0.36146
   0  12   4      460.41      603.89    445.38 o   0.36078
   1  12   4    18274.35    17832.63    531.93 o   0.36146
   2  12   4    10206.36    10520.84    496.92 o   0.36351
   3  12   4    33135.19    31307.75    817.82 o   0.36690
   4  12   4     2910.75     2635.32    544.57 o   0.37159
   5  12   4    21448.37    22565.50    763.37 o   0.37754
   6  12   4    21643.25    21861.46    944.24 o   0.38469
   7  12   4    13630.49    12410.30   1086.22 o   0.39297
   8  12   4     7739.48     5648.91    729.33 o   0.40231
   9  12   4     4713.75     4553.94    377.31 o   0.41264
  10  12   4     1503.92     1815.55    448.30 o   0.42388
  11  12   4    17703.31    16614.16    797.40 o   0.43598
  12  12   4    19010.92    19938.94   1172.76 o   0.44885
 -13  13   4    33130.66    32597.21   1720.25 o   0.47563
 -12  13   4     7183.98     6471.60    713.77 o   0.46244
 -11  13   4    10678.46    11589.56    878.11 o   0.44995
 -10  13   4     8556.61     6720.54    479.41 o   0.43824
  -9  13   4    21569.53    20360.01    928.68 o   0.42738
  -8  13   4    26486.09    25495.47    752.67 o   0.41741
  -7  13   4   101847.22    91412.41   1484.92 o   0.40842
  -6  13   4    72810.92    76044.91   1294.32 o   0.40046
  -5  13   4    58580.61    56592.21   1239.86 o   0.39360
  -4  13   4    36687.11    34761.86    747.81 o   0.38789
  -3  13   4     5544.54     6194.45    397.73 o   0.38340
  -2  13   4     1860.62     2568.22    381.20 o   0.38016
  -1  13   4    37801.99    36019.23    915.07 o   0.37820
   0  13   4    24549.70    25112.33    880.06 o   0.37754
   1  13   4    37748.75    35394.92    678.76 o   0.37820
   2  13   4     1862.39     2223.00    399.67 o   0.38016
   3  13   4     5546.76     4638.55    438.57 o   0.38340
   4  13   4    36670.61    32543.72    647.65 o   0.38789
   5  13   4    58623.75    56996.73   1244.73 o   0.39360
   6  13   4    72902.25    73971.67   1436.30 o   0.40046
   7  13   4   101808.31    92073.67   1647.32 o   0.40842
   8  13   4    26492.68    27537.59   1271.95 o   0.41741
   9  13   4    21549.26    19458.55    966.61 o   0.42738
  10  13   4     8589.40     7204.82    442.46 o   0.43824
  11  13   4    10656.39    10560.71    709.88 o   0.44995
  12  13   4     7204.15     6079.70    601.94 o   0.46244
  13  13   4    33037.41    35409.51   1845.69 o   0.47563
 -14  14   4    17857.99    19498.42   1636.62 o   0.50296
 -13  14   4     6075.05     5575.01    656.40 o   0.48949
 -12  14   4    15819.81    15190.51    742.95 o   0.47667
 -11  14   4    22103.41    24426.75    861.58 o   0.46457
 -10  14   4    16447.29    17628.42    891.73 o   0.45324
  -9  14   4    30310.82    29923.96   1110.53 o   0.44274
  -8  14   4     1181.63      639.87    257.70 o   0.43313
  -7  14   4     2161.65     2467.08    593.19 o   0.42447
  -6  14   4    48191.66    44994.86   1110.53 o   0.41682
  -5  14   4     5126.62     6263.50    681.68 o   0.41023
  -4  14   4    15945.21    14410.61    480.39 o   0.40476
  -3  14   4     6891.84     6722.49    546.51 o   0.40046
  -2  14   4    17184.69    17131.50    608.75 o   0.39735
  -1  14   4     2715.04     3629.15    687.52 o   0.39548
   0  14   4        2.54       42.79    211.99 o   0.39485
   1  14   4     2714.69     3072.91    379.25 o   0.39548
   2  14   4    17242.60    15557.12    666.12 o   0.39735
   3  14   4     6870.52     6516.33    482.33 o   0.40046
   4  14   4    15880.68    14441.73    468.72 o   0.40476
   5  14   4     5124.43     6351.01    787.68 o   0.41023
   6  14   4    48195.66    47495.01   1325.44 o   0.41682
   7  14   4     2161.59     2138.40    570.82 o   0.42447
   8  14   4     1174.49     1422.68    699.19 o   0.43313
   9  14   4    30296.21    30045.52   1193.19 o   0.44274
  10  14   4    16442.34    19524.68    989.95 o   0.45324
  11  14   4    22115.16    23068.25    916.04 o   0.46457
  12  14   4    15805.98    16917.56    972.44 o   0.47667
  13  14   4     6067.51     6545.50    774.06 o   0.48949
  14  14   4    17845.08    19717.22   2401.93 o   0.50296
 -15  15   4     2127.31     1749.42    998.70 o   0.53074
 -14  15   4     4092.32     3150.71    737.11 o   0.51704
 -13  15   4     1499.42     2252.17    583.46 o   0.50394
 -12  15   4     7613.72     8416.48    842.13 o   0.49151
 -11  15   4    14166.79    15194.40    735.17 o   0.47978
 -10  15   4    26091.49    26991.08   1263.20 o   0.46882
  -9  15   4    10163.56     9879.03    824.63 o   0.45867
  -8  15   4    48441.93    47990.95   1170.82 o   0.44940
  -7  15   4     1568.72     1102.75    558.18 o   0.44106
  -6  15   4    21930.52    22191.11    801.29 o   0.43370
  -5  15   4    55232.68    54038.57   1203.88 o   0.42738
  -4  15   4     1708.88     1291.40    528.04 o   0.42213
  -3  15   4    61098.44    59498.82   1088.16 o   0.41800
  -2  15   4    22715.94    20829.70    794.48 o   0.41503
  -1  15   4     5776.75     6527.03    604.86 o   0.41324
   0  15   4    10545.55    10268.98    527.06 o   0.41264
   1  15   4     5775.06     6096.24    456.08 o   0.41324
   2  15   4    22704.71    21194.36    792.54 o   0.41503
   3  15   4    61165.88    59508.55   1138.73 o   0.41800
   4  15   4     1718.64      653.48    528.04 o   0.42213
   5  15   4    55240.11    53896.59   1289.46 o   0.42738
   6  15   4    21914.60    23378.46   1133.87 o   0.43370
   7  15   4     1573.84      955.91    536.79 o   0.44106
   8  15   4    48485.46    47419.16   1109.56 o   0.44940
   9  15   4    10156.69     9986.97    966.61 o   0.45867
  10  15   4    26115.81    27178.77   1199.99 o   0.46882
  11  15   4    14154.71    18097.13   1074.55 o   0.47978
  12  15   4     7608.93     9241.11    809.07 o   0.49151
  13  15   4     1498.29     1148.45    703.08 o   0.50394
  14  15   4     4099.51     3374.37    766.28 o   0.51704
  15  15   4     2122.58     2424.30   1103.72 o   0.53074
 -16  16   4     8591.91     5341.62   2011.98 o   0.55892
 -15  16   4     9612.69     8425.23   1049.26 o   0.54501
 -14  16   4    14914.20    15219.68   1766.93 o   0.53168
 -13  16   4    17393.77    18013.50    970.50 o   0.51895
 -12  16   4     7754.00     8223.94    677.79 o   0.50688
 -11  16   4     2572.50     3171.13    386.06 o   0.49552
 -10  16   4    27587.45    29209.22   1194.16 o   0.48491
  -9  16   4    12546.53    12179.83    844.08 o   0.47511
  -8  16   4     5917.00     5510.83    674.87 o   0.46617
  -7  16   4    10844.98     9020.37    696.27 o   0.45813
  -6  16   4     8909.87    10334.13    768.23 o   0.45105
  -5  16   4     8327.75     8122.80    685.57 o   0.44497
  -4  16   4    80784.60    77342.16   1451.85 o   0.43994
  -3  16   4     4508.38     6069.98    579.58 o   0.43598
  -2  16   4    11114.01    11556.49    680.71 o   0.43313
  -1  16   4    16645.05    16649.17    799.35 o   0.43141
   0  16   4     1143.06     1644.40    328.69 o   0.43084
   1  16   4    16632.65    16638.47    589.30 o   0.43141
   2  16   4    11097.66    10115.34    705.02 o   0.43313
   3  16   4     4507.48     5686.84    641.81 o   0.43598
   4  16   4    80753.38    76783.97   1666.76 o   0.43994
   5  16   4     8312.86     8105.30    814.91 o   0.44497
   6  16   4     8879.42     9897.51    779.90 o   0.45105
   7  16   4    10828.95     9223.61    870.34 o   0.45813
   8  16   4     5930.10     4863.18    608.75 o   0.46617
   9  16   4    12531.06    12567.83   1089.13 o   0.47511
  10  16   4    27565.53    26857.86   1305.02 o   0.48491
  11  16   4     2594.61     3194.47    769.20 o   0.49552
  12  16   4     7754.50     5328.01   1317.66 o   0.50688
  13  16   4    17424.91    15999.58   1678.43 o   0.51895
  14  16   4    14909.51    11710.14   2056.71 o   0.53168
  15  16   4     9607.98     6454.09   1584.11 o   0.54501
  16  16   4     8613.82     4911.80   1356.56 o   0.55892
 -17  17   4     2123.61     6623.30   2384.43 o   0.58743
 -16  17   4      514.74      867.42    691.41 o   0.57335
 -15  17   4      815.84     1512.15    608.75 o   0.55980
 -14  17   4     6500.68     6271.27   1389.62 o   0.54683
 -13  17   4      727.24      545.54    335.49 o   0.53446
 -12  17   4     1784.89     2415.54    566.93 o   0.52275
 -11  17   4     1125.72      952.99    332.57 o   0.51174
 -10  17   4    30522.48    30496.73   1221.39 o   0.50148
  -9  17   4     3880.42     4410.99    577.63 o   0.49201
  -8  17   4     3404.71     2076.16    680.71 o   0.48338
  -7  17   4    17685.28    19923.38    850.89 o   0.47563
  -6  17   4     8102.33     9007.72    767.26 o   0.46882
  -5  17   4     4222.59     3285.88    678.76 o   0.46297
  -4  17   4     6188.76     6876.13    663.21 o   0.45813
  -3  17   4    21607.14    22742.49    930.63 o   0.45433
  -2  17   4    10468.09    12820.67    830.46 o   0.45160
  -1  17   4    14892.32    14631.35   1016.20 o   0.44995
   0  17   4    28598.55    30924.61    679.74 o   0.44940
   1  17   4    14926.67    15515.30    933.54 o   0.44995
   2  17   4    10458.29    11614.84    573.74 o   0.45160
   3  17   4    21649.68    22358.37    788.65 o   0.45433
   4  17   4     6197.44     5585.70    691.41 o   0.45813
   5  17   4     4209.51     3713.75    663.21 o   0.46297
   6  17   4     8127.71     7346.79    870.34 o   0.46882
   7  17   4    17683.14    18901.34    929.65 o   0.47563
   8  17   4     3405.71     2675.19    591.24 o   0.48338
   9  17   4     3889.01     4508.24    645.70 o   0.49201
  10  17   4    30528.99    29353.14   1411.98 o   0.50148
  11  17   4     1123.99     1041.48    794.48 o   0.51174
  12  17   4     1777.45     1411.98    718.63 o   0.52275
  13  17   4      724.85      436.63    655.43 o   0.53446
  14  17   4     6509.95     4728.01   1069.69 o   0.54683
  15  17   4      817.33      885.89    908.26 o   0.55980
  16  17   4      517.87      329.66    859.64 o   0.57335
  17  17   4     2125.01     1862.23   1532.57 o   0.58743
 -18  18   4     2662.20      718.63   1504.37 o   0.61623
 -17  18   4      159.55     1941.97   1071.63 o   0.60200
 -16  18   4     1591.53     2079.08    859.64 o   0.58827
 -15  18   4       98.88      258.67    729.33 o   0.57508
 -14  18   4     5121.62     4388.63    898.54 o   0.56245
 -13  18   4     3488.30     1963.36    573.74 o   0.55044
 -12  18   4     2596.89     3576.64    451.21 o   0.53908
 -11  18   4     6007.63     6442.42    813.93 o   0.52841
 -10  18   4     8140.73     6839.18   1106.64 o   0.51847
  -9  18   4     2701.83     3323.80    495.95 o   0.50932
  -8  18   4     5054.65     3394.79    640.84 o   0.50099
  -7  18   4       49.23       71.96    437.60 o   0.49352
  -6  18   4     1496.70     1415.87    684.60 o   0.48695
  -5  18   4    14048.90    12224.56    955.91 o   0.48133
  -4  18   4    13574.69    12862.48   1099.83 o   0.47667
  -3  18   4     1269.93      743.92    596.11 o   0.47302
  -2  18   4    60933.50    60654.09   1421.71 o   0.47040
  -1  18   4    28367.22    26551.54    748.78 o   0.46882
   0  18   4    19452.57    20147.04    781.84 o   0.46829
   1  18   4    28338.84    28632.56    942.30 o   0.46882
   2  18   4    60943.86    62668.99   1270.98 o   0.47040
   3  18   4     1270.65     1275.84    403.56 o   0.47302
   4  18   4    13553.06    14853.07    910.21 o   0.47667
   5  18   4    14069.69    11230.73    884.92 o   0.48133
   6  18   4     1499.37     1296.26    580.55 o   0.48695
   7  18   4       47.89        7.78    521.23 o   0.49352
   8  18   4     5053.01     3700.14    732.25 o   0.50099
   9  18   4     2691.32     3817.80    662.23 o   0.50932
  10  18   4     8154.06     8890.06   1348.78 o   0.51847
  11  18   4     6009.81     3388.96   1077.47 o   0.52841
  12  18   4     2610.32     1074.55    973.41 o   0.53908
  13  18   4     3480.06     1181.52    896.59 o   0.55044
  14  18   4     5120.89     2201.61    925.76 o   0.56245
  15  18   4       99.18      463.85    763.37 o   0.57508
  16  18   4     1595.34      525.12   1130.95 o   0.58827
  17  18   4      158.38      701.13   1106.64 o   0.60200
  18  18   4     2672.11      982.17   1652.18 o   0.61623
 -19  19   4       94.94     3257.68   2224.95 o   0.64528
 -18  19   4      554.50     2461.25   1030.79 o   0.63092
 -17  19   4     1149.32     3064.16   1088.16 o   0.61703
 -16  19   4      336.62     1102.75    981.19 o   0.60364
 -15  19   4     1921.44      591.24    877.14 o   0.59079
 -14  19   4     1257.70     4017.16   1010.37 o   0.57851
 -13  19   4      942.29     1843.75    731.28 o   0.56684
 -12  19   4     4081.26     3809.05    867.42 o   0.55581
 -11  19   4      719.71     1469.36    679.74 o   0.54547
 -10  19   4     2587.61     2811.33    769.20 o   0.53585
  -9  19   4     5099.42     5365.93    633.06 o   0.52700
  -8  19   4     1124.22     1174.71    537.76 o   0.51895
  -7  19   4      167.79      705.02    636.95 o   0.51174
  -6  19   4     2727.63     2849.25    690.43 o   0.50541
  -5  19   4      160.85      159.48    498.86 o   0.50000
  -4  19   4     9567.46     8592.49    891.73 o   0.49552
  -3  19   4     4994.15     4883.60    598.05 o   0.49201
  -2  19   4    20141.77    20155.79    970.50 o   0.48949
  -1  19   4    16142.69    16377.86    559.15 o   0.48797
   0  19   4     2478.24     2864.81    528.04 o   0.48746
   1  19   4    16179.73    16813.51    737.11 o   0.48797
   2  19   4    20108.28    20321.11    838.24 o   0.48949
   3  19   4     4999.36     4911.80    584.44 o   0.49201
   4  19   4     9570.08     8610.00    822.69 o   0.49552
   5  19   4      161.94        0.00    538.73 o   0.50000
   6  19   4     2731.59     1712.47    819.77 o   0.50541
   7  19   4      166.07      748.78    558.18 o   0.51174
   8  19   4     1119.07      854.78    585.41 o   0.51895
   9  19   4     5085.79     7754.25    871.31 o   0.52700
  10  19   4     2577.35     2167.57    639.87 o   0.53585
  11  19   4      720.18     1342.94    894.65 o   0.54547
  12  19   4     4079.75     1792.21    986.06 o   0.55581
  13  19   4      945.11      374.39    840.19 o   0.56684
  14  19   4     1251.73     2253.15    913.12 o   0.57851
  15  19   4     1922.89      853.80    798.37 o   0.59079
  16  19   4      338.21      660.29   1073.58 o   0.60364
  17  19   4     1149.20      713.77   1146.51 o   0.61703
  18  19   4      553.71      463.85   1226.25 o   0.63092
  19  19   4       92.60      684.60   1745.53 o   0.64528
 -18  20   4       93.22       87.52    983.14 o   0.64604
 -17  20   4     1432.34     3153.63   1189.30 o   0.63249
 -16  20   4     3419.66     4143.57   1167.90 o   0.61943
 -15  20   4      702.16     1050.24    906.32 o   0.60692
 -14  20   4      927.84      462.88    741.00 o   0.59497
 -13  20   4      155.66     1330.30    759.48 o   0.58362
 -12  20   4       81.84     1278.76    708.91 o   0.57292
 -11  20   4     8530.38     7818.43   1329.33 o   0.56289
 -10  20   4      822.52       15.56    676.82 o   0.55358
  -9  20   4     2078.92     1656.07    535.82 o   0.54501
  -8  20   4    17540.71    18854.67   1733.86 o   0.53723
  -7  20   4      976.24      420.09    654.45 o   0.53028
  -6  20   4    19710.04    20249.15    959.80 o   0.52417
  -5  20   4      364.22      491.08    700.16 o   0.51895
  -4  20   4     4585.57     3979.23    859.64 o   0.51464
  -3  20   4     2566.57     2603.23    534.84 o   0.51126
  -2  20   4     8617.12     9074.82    814.91 o   0.50883
  -1  20   4     3908.25     4237.90    450.24 o   0.50737
   0  20   4      816.77     1459.63    402.59 o   0.50688
   1  20   4     3899.29     3816.83    553.32 o   0.50737
   2  20   4     8589.60     9536.73    676.82 o   0.50883
   3  20   4     2573.31     1998.37    482.33 o   0.51126
   4  20   4     4594.75     3387.99    670.98 o   0.51464
   5  20   4      364.04        8.75    543.59 o   0.51895
   6  20   4    19694.09    19343.80   1275.84 o   0.52417
   7  20   4      979.81     1332.24    639.87 o   0.53028
   8  20   4    17568.03    15973.32   2163.68 o   0.53723
   9  20   4     2073.35     2684.91    823.66 o   0.54501
  10  20   4      816.43      887.84    794.48 o   0.55358
  11  20   4     8523.37     8568.18   1876.81 o   0.56289
  12  20   4       81.05        1.94    751.70 o   0.57292
  13  20   4      154.38     1278.76    924.79 o   0.58362
  14  20   4      934.05     1559.80    795.46 o   0.59497
  15  20   4      702.15     1594.80    949.10 o   0.60692
  16  20   4     3415.85     3716.67   1287.51 o   0.61943
  17  20   4     1436.62     1320.58   1264.17 o   0.63249
  18  20   4       94.17      495.95   1233.06 o   0.64604
 -16  21   4      356.41      827.55    977.30 o   0.63561
 -15  21   4     3660.59     6338.37   1012.31 o   0.62342
 -14  21   4      137.06        8.75    724.47 o   0.61179
 -13  21   4     5515.79     6544.53    943.27 o   0.60077
 -12  21   4     1963.16     2105.34    795.46 o   0.59037
 -11  21   4      878.97     1106.64    764.34 o   0.58065
 -10  21   4     2104.47     2324.13    797.40 o   0.57162
  -9  21   4     1899.06     1297.24    773.09 o   0.56333
  -8  21   4      991.35      821.71    625.28 o   0.55581
  -7  21   4      954.15     1038.57    600.00 o   0.54909
  -6  21   4     1331.77     1484.92    710.85 o   0.54319
  -5  21   4      555.04      323.82    639.87 o   0.53816
  -4  21   4     3125.82     4174.69    780.87 o   0.53400
  -3  21   4      659.47     1068.71    573.74 o   0.53074
  -2  21   4     7975.98     6126.38    990.92 o   0.52841
  -1  21   4     3272.08     3241.15    469.69 o   0.52700
   0  21   4     1364.98     1465.47    374.39 o   0.52653
   1  21   4     3277.98     3608.73    535.82 o   0.52700
   2  21   4     7980.46     6424.92   1093.02 o   0.52841
   3  21   4      653.44      775.04    431.76 o   0.53074
   4  21   4     3117.82     2085.89    632.09 o   0.53400
   5  21   4      558.57        1.94    512.48 o   0.53816
   6  21   4     1326.49     1291.40    653.48 o   0.54319
   7  21   4      947.36     1584.11    799.35 o   0.54909
   8  21   4      997.47      365.64    649.59 o   0.55581
   9  21   4     1903.18     2198.69    881.03 o   0.56333
  10  21   4     2107.00      381.20   1046.35 o   0.57162
  11  21   4      877.34      499.83    822.69 o   0.58065
  12  21   4     1962.55     2475.84   1035.65 o   0.59037
  13  21   4     5523.30     4738.71   1174.71 o   0.60077
  14  21   4      136.68      100.16    778.93 o   0.61179
  15  21   4     3664.02     1490.75   1202.91 o   0.62342
  16  21   4      356.02     1952.66   1185.41 o   0.63561
  17  21   4      392.21        4.86   3858.65 o   0.64834
 -15  22   4      603.91      926.74   1025.93 o   0.64027
 -14  22   4     1645.29     2596.42    947.16 o   0.62895
 -13  22   4     1279.93     3508.57    903.40 o   0.61823
 -12  22   4      588.89     1744.56    859.64 o   0.60814
 -11  22   4      209.04     1606.47    798.37 o   0.59870
 -10  22   4     1052.49     2463.19    796.43 o   0.58995
  -9  22   4     1195.20     2096.58    775.04 o   0.58192
  -8  22   4      369.14     1052.18    636.95 o   0.57465
  -7  22   4     1248.22     1087.19    800.32 o   0.56815
  -6  22   4     5394.97     4667.72   1226.25 o   0.56245
  -5  22   4      860.95     1003.56    719.61 o   0.55759
  -4  22   4     3928.80     3540.66    900.48 o   0.55358
  -3  22   4     1938.88     2820.08    792.54 o   0.55044
  -2  22   4       64.94        3.89    567.91 o   0.54818
  -1  22   4     2162.99     1570.49    473.58 o   0.54683
   0  22   4     1636.62     1404.21    501.78 o   0.54637
   1  22   4     2162.22     1872.92    564.02 o   0.54683
   2  22   4       64.57       68.07    423.01 o   0.54818
   3  22   4     1935.57     1366.28    503.72 o   0.55044
   4  22   4     3929.90     2685.88    783.79 o   0.55358
   5  22   4      862.20      186.71    582.49 o   0.55759
   6  22   4     5400.10     5762.69   1395.45 o   0.56245
   7  22   4     1247.17     2039.21    771.15 o   0.56815
   8  22   4      367.64        0.97    668.07 o   0.57465
   9  22   4     1192.65     1534.51    834.35 o   0.58192
  10  22   4     1054.20        0.97   1043.43 o   0.58995
  11  22   4      206.93      245.06    881.03 o   0.59870
  12  22   4      591.80     2971.78   1074.55 o   0.60814
  13  22   4     1278.77       10.70   1002.59 o   0.61823
  14  22   4     1640.87     2185.08   1029.82 o   0.62895
  15  22   4      605.64     1217.50   1138.73 o   0.64027
 -14  23   4      785.30     2746.17   1109.56 o   0.64643
 -13  23   4      357.93      480.39    801.29 o   0.63600
 -12  23   4     3566.90     3762.38   1021.06 o   0.62619
 -11  23   4     1553.62     2966.92    906.32 o   0.61703
 -10  23   4     1424.90     1851.53    888.81 o   0.60855
  -9  23   4       72.99      435.65    751.70 o   0.60077
  -8  23   4     1124.36       12.64    734.19 o   0.59372
  -7  23   4      218.53      330.63    788.65 o   0.58743
  -6  23   4     2902.09     2097.56    870.34 o   0.58192
  -5  23   4     4753.96     2868.70   1034.68 o   0.57723
  -4  23   4      276.97      318.96    719.61 o   0.57335
  -3  23   4      504.69        1.94    649.59 o   0.57032
  -2  23   4      947.91     1486.86    916.04 o   0.56815
  -1  23   4     1144.95     2106.31    864.50 o   0.56684
   0  23   4     2103.37     1424.63    710.85 o   0.56640
   1  23   4     1149.36      758.50    746.84 o   0.56684
   2  23   4      944.76      951.05    776.01 o   0.56815
   3  23   4      503.73      601.94    571.80 o   0.57032
   4  23   4      278.23      273.26    618.47 o   0.57335
   5  23   4     4772.87     3837.25    947.16 o   0.57723
   6  23   4     2915.42     2048.93    744.89 o   0.58192
   7  23   4      220.29      189.63    757.53 o   0.58743
   8  23   4     1127.26     2506.95    998.70 o   0.59372
   9  23   4       73.35      501.78    830.46 o   0.60077
  10  23   4     1424.36     1403.23   1169.85 o   0.60855
  11  23   4     1559.31     1403.23    958.83 o   0.61703
  12  23   4     3573.89     3864.48   1174.71 o   0.62619
  13  23   4      357.18      683.63    953.97 o   0.63600
  14  23   4      785.68     4333.20   1529.65 o   0.64643
 -12  24   4     2113.73     3175.99    958.83 o   0.64451
 -11  24   4      767.30     1309.88    897.56 o   0.63561
 -10  24   4      492.88     1509.23    884.92 o   0.62738
  -9  24   4     1293.99     1219.44    804.21 o   0.61983
  -8  24   4     1229.71     1118.31    862.56 o   0.61301
  -7  24   4      216.02      803.24    848.94 o   0.60692
  -6  24   4       81.50       90.44    745.86 o   0.60159
  -5  24   4      836.70      299.51    761.42 o   0.59705
  -4  24   4     1546.86     1421.71    786.71 o   0.59330
  -3  24   4      938.47      791.57    841.16 o   0.59037
  -2  24   4       70.42     1634.67    910.21 o   0.58827
  -1  24   4      703.56     1042.46    790.59 o   0.58701
   0  24   4       15.43      172.12    690.43 o   0.58659
   1  24   4      699.50      408.43    715.72 o   0.58701
   2  24   4       71.19      712.80    796.43 o   0.58827
   3  24   4      943.79      576.66    968.55 o   0.59037
   4  24   4     1545.55      927.71    889.78 o   0.59330
   5  24   4      832.88      814.91    677.79 o   0.59705
   6  24   4       83.40      609.72    570.82 o   0.60159
   7  24   4      215.18     2059.63   1007.45 o   0.60692
   8  24   4     1229.66      521.23   1014.26 o   0.61301
   9  24   4     1296.16     1932.24    852.83 o   0.61983
  10  24   4      491.75     1326.41    976.33 o   0.62738
  11  24   4      767.59       10.70    967.58 o   0.63561
  12  24   4     2109.88     2604.20   1129.98 o   0.64451
 -10  25   4      863.21     2166.60   1023.98 o   0.64643
  -9  25   4      601.70     2026.57    969.52 o   0.63911
  -8  25   4      551.32     2244.39   1123.17 o   0.63249
  -7  25   4      937.65     1201.94    984.11 o   0.62659
  -6  25   4        8.03        9.72   1007.45 o   0.62143
  -5  25   4      274.97      149.76    891.73 o   0.61703
  -4  25   4      520.58      877.14    923.82 o   0.61341
  -3  25   4     2082.05     1813.60    932.57 o   0.61058
  -2  25   4      776.53     1104.69    955.91 o   0.60855
  -1  25   4      921.31     1250.56    876.17 o   0.60732
   0  25   4     3292.84     2816.19   1019.12 o   0.60692
   1  25   4      916.94      630.14    974.39 o   0.60732
   2  25   4      777.65      593.19    839.22 o   0.60855
   3  25   4     2087.82     1020.09   1032.73 o   0.61058
   4  25   4      521.85      591.24   1008.42 o   0.61341
   5  25   4      276.07     2918.30   1193.19 o   0.61703
   6  25   4        8.30       10.70   1069.69 o   0.62143
   7  25   4      938.77     2354.28   1221.39 o   0.62659
   8  25   4      550.29     1214.58   1005.50 o   0.63249
   9  25   4      604.30     1016.20    939.38 o   0.63911
  10  25   4      867.94      879.09    931.60 o   0.64643
  -7  26   4      767.15     1230.14   1017.17 o   0.64643
  -6  26   4      146.16      533.87    982.17 o   0.64143
  -5  26   4       99.59     1129.98    939.38 o   0.63717
  -4  26   4     1537.49      688.49    906.32 o   0.63366
  -3  26   4      257.53        2.92    912.15 o   0.63092
  -2  26   4       65.01     1580.22   1229.17 o   0.62895
  -1  26   4      543.88        1.94    898.54 o   0.62777
   0  26   4     2421.22     3309.22   1074.55 o   0.62738
   1  26   4      542.17     1045.37    956.88 o   0.62777
   2  26   4       65.19     2145.21    999.67 o   0.62895
   3  26   4      257.30     2100.47   1239.86 o   0.63092
   4  26   4     1536.12     2648.93   1055.10 o   0.63366
   5  26   4       99.03      317.99    945.21 o   0.63717
   6  26   4      147.10      686.54   1129.98 o   0.64143
   7  26   4      771.31     1425.60   1266.12 o   0.64643
   0  27   4      960.65     3552.33   1821.38 o   0.64796
   0   1   5    62524.43    64306.57   1005.50 o   0.30406
  -1   2   5    31500.26    31297.05    579.58 o   0.30730
   0   2   5   124450.07   117680.97   1403.23 o   0.30649
   1   2   5    31434.28    30717.48    632.09 o   0.30730
  -2   3   5    19486.57    19034.57    535.82 o   0.31367
  -1   3   5    49777.37    45275.90    850.89 o   0.31130
   0   3   5     1280.72        9.72    352.02 o   0.31050
   1   3   5    49576.15    46113.17    742.95 o   0.31130
   2   3   5    19421.68    18860.50    594.16 o   0.31367
  -3   4   5   110014.88   113598.67   1448.94 o   0.32301
  -2   4   5    60585.47    60128.00    911.18 o   0.31915
  -1   4   5    13504.43    11151.96    545.54 o   0.31682
   0   4   5     1027.32     1847.64    381.20 o   0.31603
   1   4   5    13499.83    10790.21    486.22 o   0.31682
   2   4   5    60498.86    61571.09    927.71 o   0.31915
   3   4   5   109894.27   112895.58   1337.11 o   0.32301
  -4   5   5    18259.58    17076.07    549.43 o   0.33505
  -3   5   5    23668.01    23624.49    648.62 o   0.32983
  -2   5   5     7513.48     9316.96    506.64 o   0.32606
  -1   5   5    43511.00    40332.98    730.30 o   0.32377
   0   5   5    68429.85    73233.59   1062.88 o   0.32301
   1   5   5    43496.43    41722.60    678.76 o   0.32377
   2   5   5     7520.45     8193.79    468.72 o   0.32606
   3   5   5    23627.60    23169.39    512.48 o   0.32983
   4   5   5    18232.46    15984.02    638.89 o   0.33505
  -5   6   5    26101.22    26732.41    663.21 o   0.34952
  -4   6   5     4615.42     4808.72    409.40 o   0.34308
  -3   6   5     1719.02     2426.24    380.22 o   0.33799
  -2   6   5      510.64     1267.09    375.36 o   0.33431
  -1   6   5    15464.41    15488.08    574.71 o   0.33208
   0   6   5   144838.42   142423.77   1593.83 o   0.33133
   1   6   5    15499.29    14896.83    458.99 o   0.33208
   2   6   5      511.85      457.05    214.91 o   0.33431
   3   6   5     1712.81     2317.33    326.74 o   0.33799
   4   6   5     4569.84     4237.90    262.56 o   0.34308
   5   6   5    26103.50    25102.60    562.07 o   0.34952
  -6   7   5    21706.96    22544.11    616.53 o   0.36612
  -5   7   5   119494.16   106970.49   1249.59 o   0.35861
  -4   7   5    28697.26    27741.81    679.74 o   0.35234
  -3   7   5    34555.73    32298.67    681.68 o   0.34738
  -2   7   5    54685.90    51365.33    860.61 o   0.34380
  -1   7   5    24560.33    24175.87    745.86 o   0.34163
   0   7   5    14055.37    16710.43    623.33 o   0.34091
   1   7   5    24647.38    23116.88    471.63 o   0.34163
   2   7   5    54701.51    51760.14    892.70 o   0.34380
   3   7   5    34587.71    32182.95    805.18 o   0.34738
   4   7   5    28672.42    27783.63    933.54 o   0.35234
   5   7   5   119688.24   106533.88   1552.99 o   0.35861
   6   7   5    21631.21    22124.01    628.20 o   0.36612
  -7   8   5    29683.68    31967.07    662.23 o   0.38459
  -6   8   5    32001.63    30250.71    692.38 o   0.37613
  -5   8   5     3898.21     4403.21    490.11 o   0.36882
  -4   8   5    17324.17    15850.80    588.33 o   0.36273
  -3   8   5    44946.06    47641.85    937.43 o   0.35792
  -2   8   5     6569.69     6076.79    434.68 o   0.35444
  -1   8   5     6412.32     8305.62    458.99 o   0.35234
   0   8   5      513.21      533.87    171.15 o   0.35163
   1   8   5     6400.93     7288.45    435.65 o   0.35234
   2   8   5     6619.07     6140.97    617.50 o   0.35444
   3   8   5    45039.54    47040.88   1507.28 o   0.35792
   4   8   5    17286.51    16860.19    835.33 o   0.36273
   5   8   5     3874.41     4963.34    597.08 o   0.36882
   6   8   5    32026.80    31100.62    799.35 o   0.37613
   7   8   5    29669.73    30605.65    689.46 o   0.38459
  -8   9   5    17603.41    17605.08    649.59 o   0.40467
  -7   9   5     6678.89     5794.78    371.47 o   0.39539
  -6   9   5     3512.50     3397.71    306.32 o   0.38716
  -5   9   5   136311.78   128434.23   1365.31 o   0.38006
  -4   9   5     8035.18    10855.36    536.79 o   0.37415
  -3   9   5    12318.31    12063.14    539.71 o   0.36949
  -2   9   5    35502.59    31680.20    760.45 o   0.36612
  -1   9   5      154.64      280.06    249.92 o   0.36409
   0   9   5     9478.29    10793.13    804.21 o   0.36341
   1   9   5      153.73       78.77    310.21 o   0.36409
   2   9   5    35500.86    32763.49    867.42 o   0.36612
   3   9   5    12361.06    12654.38    758.50 o   0.36949
   4   9   5     8043.07    10355.53    688.49 o   0.37415
   5   9   5   136427.95   127024.18   2009.06 o   0.38006
   6   9   5     3516.43     3350.06    651.54 o   0.38716
   7   9   5     6713.11     5894.94    441.49 o   0.39539
   8   9   5    17573.94    16594.71    687.52 o   0.40467
  -9  10   5     8335.61     7766.89    946.19 o   0.42613
  -8  10   5    42613.59    39521.96    803.24 o   0.41613
  -7  10   5    55510.86    52640.20    991.89 o   0.40711
  -6  10   5    11106.45    10022.95    423.01 o   0.39913
  -5  10   5    52623.80    48767.93    735.17 o   0.39224
  -4  10   5     1275.40     1500.48    388.00 o   0.38652
  -3  10   5    14026.45    13912.72    579.58 o   0.38201
  -2  10   5    27560.49    28735.64    799.35 o   0.37875
  -1  10   5    16300.35    17112.05    455.10 o   0.37679
   0  10   5    37257.45    38961.84    988.97 o   0.37613
   1  10   5    16319.43    16010.27    509.56 o   0.37679
   2  10   5    27499.79    27219.61    823.66 o   0.37875
   3  10   5    14026.40    13417.74    678.76 o   0.38201
   4  10   5     1273.91     1895.29    593.19 o   0.38652
   5  10   5    52611.48    48280.74   1242.78 o   0.39224
   6  10   5    11073.11    10955.52    741.97 o   0.39913
   7  10   5    55490.64    54547.16   1212.63 o   0.40711
   8  10   5    42560.06    39489.87   1098.86 o   0.41613
   9  10   5     8324.18     8667.37    986.06 o   0.42613
 -10  11   5     4253.30     3571.78    555.26 o   0.44877
  -9  11   5     1863.03     3308.25    595.13 o   0.43816
  -8  11   5    24808.03    23329.84    611.67 o   0.42845
  -7  11   5    44439.71    40314.50    882.00 o   0.41969
  -6  11   5    63604.11    61959.10   1121.22 o   0.41195
  -5  11   5    87852.62    83166.11   1028.84 o   0.40528
  -4  11   5    38040.49    35961.86    649.59 o   0.39975
  -3  11   5    26282.23    24778.78    668.07 o   0.39539
  -2  11   5    44989.29    47373.46    987.03 o   0.39224
  -1  11   5    27386.29    27896.43    956.88 o   0.39034
   0  11   5     3264.43     2032.40    506.64 o   0.38971
   1  11   5    27355.57    29798.53    959.80 o   0.39034
   2  11   5    44994.57    46272.65   1046.35 o   0.39224
   3  11   5    26258.14    26797.57    923.82 o   0.39539
   4  11   5    38009.89    38836.39   1022.04 o   0.39975
   5  11   5    87925.45    82934.66   1661.90 o   0.40528
   6  11   5    63594.18    62238.20   1327.38 o   0.41195
   7  11   5    44432.37    39878.85   1266.12 o   0.41969
   8  11   5    24788.91    24171.98    820.74 o   0.42845
   9  11   5     1853.05     2499.17    648.62 o   0.43816
  10  11   5     4261.44     3522.18    590.27 o   0.44877
 -11  12   5     4536.83     4864.15    596.11 o   0.47242
 -10  12   5    88966.63    85590.40   1743.59 o   0.46128
  -9  12   5     2400.74     1971.14    620.42 o   0.45097
  -8  12   5     1459.27     1173.74    283.95 o   0.44154
  -7  12   5    14818.15    14241.40    691.41 o   0.43304
  -6  12   5    55300.11    49850.26   1062.88 o   0.42555
  -5  12   5    35970.49    37095.72   1004.53 o   0.41910
  -4  12   5    37356.09    35768.34    698.21 o   0.41375
  -3  12   5    44327.37    42711.57   1033.71 o   0.40954
  -2  12   5    12476.94    11960.06    527.06 o   0.40650
  -1  12   5    35648.09    34690.88   1049.26 o   0.40467
   0  12   5      197.10     1188.32    501.78 o   0.40406
   1  12   5    35675.31    33910.98    917.01 o   0.40467
   2  12   5    12486.65    11659.57    556.24 o   0.40650
   3  12   5    44381.14    42262.30   1105.67 o   0.40954
   4  12   5    37358.07    36574.49   1006.48 o   0.41375
   5  12   5    35949.69    38824.72   1308.91 o   0.41910
   6  12   5    55318.72    50086.57   1455.74 o   0.42555
   7  12   5    14808.43    13986.62    940.35 o   0.43304
   8  12   5     1459.72      972.44    524.15 o   0.44154
   9  12   5     2409.53     2104.36    553.32 o   0.45097
  10  12   5    88928.63    85508.72   1898.21 o   0.46128
  11  12   5     4550.04     4410.02    503.72 o   0.47242
 -12  13   5     1059.75     1057.04    544.57 o   0.49694
 -11  13   5    17177.62    14240.43    920.90 o   0.48535
 -10  13   5     9887.03    10377.90    870.34 o   0.47451
  -9  13   5    12442.18    10194.10    851.86 o   0.46449
  -8  13   5    13718.51    12592.14    574.71 o   0.45534
  -7  13   5    19300.40    21287.71    813.93 o   0.44711
  -6  13   5     4678.32     4653.13    560.13 o   0.43985
  -5  13   5    14679.29    15279.00    787.68 o   0.43362
  -4  13   5    19370.50    17913.34    518.31 o   0.42845
  -3  13   5    44627.52    42414.01    970.50 o   0.42438
  -2  13   5    50625.62    40881.44    933.54 o   0.42145
  -1  13   5     8093.07     9379.20    727.39 o   0.41969
   0  13   5    16435.72    16203.79    859.64 o   0.41910
   1  13   5     8108.47     9927.65    743.92 o   0.41969
   2  13   5    50586.29    42703.79   1175.68 o   0.42145
   3  13   5    44744.14    43755.97   1096.91 o   0.42438
   4  13   5    19360.43    18242.03    954.94 o   0.42845
   5  13   5    14672.98    16315.62    860.61 o   0.43362
   6  13   5     4663.63     4501.43    724.47 o   0.43985
   7  13   5    19322.33    20512.68    970.50 o   0.44711
   8  13   5    13717.42    12248.87    932.57 o   0.45534
   9  13   5    12411.49    10921.49    887.84 o   0.46449
  10  13   5     9872.45    11143.21    902.43 o   0.47451
  11  13   5    17173.30    15143.83    964.66 o   0.48535
  12  13   5     1060.13     1191.24    562.07 o   0.49694
 -13  14   5     4350.17     4192.19    818.80 o   0.52221
 -12  14   5     3722.39     4196.08    568.88 o   0.51022
 -11  14   5     1212.06      550.40    482.33 o   0.49893
 -10  14   5      391.99      600.00    532.90 o   0.48840
  -9  14   5     9005.42     9876.11    803.24 o   0.47867
  -8  14   5    55935.14    51112.49    885.89 o   0.46979
  -7  14   5     8344.05     9523.12    660.29 o   0.46182
  -6  14   5     5040.88     3968.53    469.69 o   0.45480
  -5  14   5    12608.69    14077.06    680.71 o   0.44877
  -4  14   5    21520.10    20934.72    526.09 o   0.44377
  -3  14   5    11512.45    12912.08    676.82 o   0.43985
  -2  14   5    20393.43    20099.39   1005.50 o   0.43703
  -1  14   5     9449.42    11326.02   1255.42 o   0.43532
   0  14   5    37609.62    40725.84   1108.58 o   0.43476
   1  14   5     9477.61     9991.83    779.90 o   0.43532
   2  14   5    20387.51    17942.52    615.56 o   0.43703
   3  14   5    11525.13    12999.60   1031.76 o   0.43985
   4  14   5    21524.04    21580.42    805.18 o   0.44377
   5  14   5    12627.86    14888.08    858.67 o   0.44877
   6  14   5     5051.27     3170.16    669.04 o   0.45480
   7  14   5     8387.21     9284.87   1025.93 o   0.46182
   8  14   5    55969.39    52839.56   1426.57 o   0.46979
   9  14   5     9019.78     8964.94    928.68 o   0.47867
  10  14   5      390.81      397.73    550.40 o   0.48840
  11  14   5     1211.47      912.15    571.80 o   0.49893
  12  14   5     3719.85     3362.70    677.79 o   0.51022
  13  14   5     4354.51     3853.79    703.08 o   0.52221
 -14  15   5      918.56     1126.09    563.04 o   0.54812
 -13  15   5     2930.89     1776.65    737.11 o   0.53578
 -12  15   5     7935.61     6578.57   1148.45 o   0.52410
 -11  15   5     1270.64     1823.33    582.49 o   0.51312
 -10  15   5     3703.14     3387.99    619.45 o   0.50288
  -9  15   5     2493.82     1845.69    608.75 o   0.49344
  -8  15   5     6449.48     6907.25    516.37 o   0.48484
  -7  15   5     1193.32      730.30    463.85 o   0.47711
  -6  15   5    20736.00    22739.57    896.59 o   0.47032
  -5  15   5    16310.12    17922.09    873.25 o   0.46449
  -4  15   5    13790.97    15004.77   1023.98 o   0.45967
  -3  15   5     9062.26     9660.23    583.46 o   0.45588
  -2  15   5     3124.68     3211.00    599.02 o   0.45316
  -1  15   5     5041.43     4155.24    699.19 o   0.45152
   0  15   5      890.70      585.41    564.02 o   0.45097
   1  15   5     5037.46     5468.04    643.76 o   0.45152
   2  15   5     3115.09     2923.16    298.54 o   0.45316
   3  15   5     9066.55     9326.68    617.50 o   0.45588
   4  15   5    13781.11    15002.83    943.27 o   0.45967
   5  15   5    16331.01    15858.57    844.08 o   0.46449
   6  15   5    20745.58    21585.28    910.21 o   0.47032
   7  15   5     1197.94      928.68    684.60 o   0.47711
   8  15   5     6457.30     6704.01    752.67 o   0.48484
   9  15   5     2496.91     1489.78    803.24 o   0.49344
  10  15   5     3698.94     1780.54    795.46 o   0.50288
  11  15   5     1284.75      438.57    768.23 o   0.51312
  12  15   5     7936.21     5625.57   1667.74 o   0.52410
  13  15   5     2923.18     1588.00    794.48 o   0.53578
  14  15   5      920.95      210.05    834.35 o   0.54812
 -15  16   5       21.33      506.64    771.15 o   0.57458
 -14  16   5     2760.40     3063.19   1039.54 o   0.56195
 -13  16   5     1075.93      346.19    561.10 o   0.54992
 -12  16   5     4604.25     3157.52    873.25 o   0.53855
 -11  16   5      943.48      140.03    638.89 o   0.52787
 -10  16   5     1778.15      786.71    560.13 o   0.51792
  -9  16   5     5191.43     2321.22    708.91 o   0.50876
  -8  16   5      147.34      176.01    299.51 o   0.50042
  -7  16   5     1398.84      443.43    441.49 o   0.49294
  -6  16   5     8695.11     8356.19    746.84 o   0.48637
  -5  16   5     2934.75     2871.62    678.76 o   0.48073
  -4  16   5     1001.40     1997.39    502.75 o   0.47608
  -3  16   5      944.58     1507.28    416.20 o   0.47242
  -2  16   5    10551.87     8992.17    668.07 o   0.46979
  -1  16   5     4498.65     5145.19    658.34 o   0.46821
   0  16   5      206.40      624.31    522.20 o   0.46768
   1  16   5     4503.54     5491.38    767.26 o   0.46821
   2  16   5    10544.96     9632.03    529.98 o   0.46979
   3  16   5      933.04     1305.99    405.51 o   0.47242
   4  16   5      999.57     1658.98    512.48 o   0.47608
   5  16   5     2945.13     2439.86    658.34 o   0.48073
   6  16   5     8696.46     7560.73    735.17 o   0.48637
   7  16   5     1394.37     1558.82    640.84 o   0.49294
   8  16   5      148.40      255.75    590.27 o   0.50042
   9  16   5     5198.19     3383.12    814.91 o   0.50876
  10  16   5     1779.07      431.76    747.81 o   0.51792
  11  16   5      946.15     1219.44    730.30 o   0.52787
  12  16   5     4608.39     2702.41    899.51 o   0.53855
  13  16   5     1082.41      966.61    627.22 o   0.54992
  14  16   5     2764.71      887.84    873.25 o   0.56195
  15  16   5       21.41        5.83    790.59 o   0.57458
 -16  17   5     1965.56      954.94   1158.18 o   0.60153
 -15  17   5     5441.76     4085.23   1107.61 o   0.58863
 -14  17   5     2334.46     1092.05    852.83 o   0.57630
 -13  17   5     1900.36      799.35    752.67 o   0.56458
 -12  17   5     5898.92     3701.11   1011.34 o   0.55351
 -11  17   5     8428.22     4964.31   1351.69 o   0.54312
 -10  17   5     2216.78     1592.86    691.41 o   0.53347
  -9  17   5     1672.50      223.66    646.67 o   0.52457
  -8  17   5     6680.83     5835.62    688.49 o   0.51649
  -7  17   5     7776.85     7082.29    670.01 o   0.50924
  -6  17   5     3288.03     5202.56    760.45 o   0.50288
  -5  17   5     2654.54     3653.46    622.36 o   0.49744
  -4  17   5     6863.02     7614.22    657.37 o   0.49294
  -3  17   5     8439.74     9626.20    836.30 o   0.48941
  -2  17   5     9510.08    11653.74    838.24 o   0.48687
  -1  17   5     2630.83     3054.44    633.06 o   0.48535
   0  17   5    18463.46    18483.19    882.00 o   0.48484
   1  17   5     2637.75     2862.87    709.88 o   0.48535
   2  17   5     9470.54    10667.68    691.41 o   0.48687
   3  17   5     8452.15     8980.50    627.22 o   0.48941
   4  17   5     6839.96     7897.20    811.02 o   0.49294
   5  17   5     2646.26     2869.67    595.13 o   0.49744
   6  17   5     3287.83     3190.58    690.43 o   0.50288
   7  17   5     7764.53     5436.92    848.94 o   0.50924
   8  17   5     6681.71     5574.03    822.69 o   0.51649
   9  17   5     1665.49      299.51    576.66 o   0.52457
  10  17   5     2227.66     1985.73    787.68 o   0.53347
  11  17   5     8417.70     3985.06   1775.68 o   0.54312
  12  17   5     5883.00     3458.00    972.44 o   0.55351
  13  17   5     1915.22      634.03    903.40 o   0.56458
  14  17   5     2335.44     1341.97    873.25 o   0.57630
  15  17   5     5436.34     1759.15   1080.38 o   0.58863
  16  17   5     1968.97      693.35    976.33 o   0.60153
 -17  18   5      133.43      651.54   1061.91 o   0.62890
 -16  18   5     2007.92     4717.31   1312.80 o   0.61577
 -15  18   5      861.88     1698.85    948.13 o   0.60317
 -14  18   5      545.17       89.46    874.22 o   0.59115
 -13  18   5      640.71      441.49    646.67 o   0.57973
 -12  18   5     1670.54     2250.23    758.50 o   0.56895
 -11  18   5     1429.05      514.42    662.23 o   0.55885
 -10  18   5      366.97      623.33    596.11 o   0.54947
  -9  18   5     7913.07     6412.28    996.75 o   0.54084
  -8  18   5    11729.17    10359.42   1108.58 o   0.53300
  -7  18   5     1111.22      758.50    538.73 o   0.52599
  -6  18   5     6765.50     6856.68    942.30 o   0.51983
  -5  18   5     4206.38     5023.63    680.71 o   0.51457
  -4  18   5     3904.11     3728.34    709.88 o   0.51022
  -3  18   5     5542.72     4799.00    608.75 o   0.50681
  -2  18   5     3688.05     4179.55    617.50 o   0.50436
  -1  18   5      812.42     1689.13    671.96 o   0.50288
   0  18   5     3371.65     3486.20    618.47 o   0.50239
   1  18   5      814.99     1789.29    641.81 o   0.50288
   2  18   5     3685.27     2908.57    648.62 o   0.50436
   3  18   5     5533.48     5654.75    840.19 o   0.50681
   4  18   5     3908.02     2066.44    612.64 o   0.51022
   5  18   5     4212.56     3720.56    750.72 o   0.51457
   6  18   5     6778.88     8064.46   1395.45 o   0.51983
   7  18   5     1112.05      317.02    565.96 o   0.52599
   8  18   5    11732.66    10653.10   1658.98 o   0.53300
   9  18   5     7916.04     5465.12   1133.87 o   0.54084
  10  18   5      364.37      141.00    782.82 o   0.54947
  11  18   5     1428.92      500.81    731.28 o   0.55885
  12  18   5     1673.51     1683.30    819.77 o   0.56895
  13  18   5      639.74      309.24    871.31 o   0.57973
  14  18   5      548.23      684.60    858.67 o   0.59115
  15  18   5      863.16     1495.61   1060.93 o   0.60317
  16  18   5     2010.14     1255.42   1275.84 o   0.61577
  17  18   5      132.40     1482.97   1220.41 o   0.62890
 -17  19   5      402.53     3049.58   1359.47 o   0.64330
 -16  19   5      565.26     1414.90   1046.35 o   0.63047
 -15  19   5      342.10        1.94    926.74 o   0.61817
 -14  19   5      960.96     2490.42   1016.20 o   0.60645
 -13  19   5      655.40     1766.93   1079.41 o   0.59532
 -12  19   5      198.53        4.86    738.08 o   0.58483
 -11  19   5     1796.62     1684.27    696.27 o   0.57501
 -10  19   5        9.60      712.80    669.04 o   0.56590
  -9  19   5     1621.37     1110.53    654.45 o   0.55752
  -8  19   5     1920.58      865.47    644.73 o   0.54992
  -7  19   5      910.70     1395.45    680.71 o   0.54312
  -6  19   5     3001.80     2335.80    673.90 o   0.53717
  -5  19   5     1316.11      790.59    705.99 o   0.53207
  -4  19   5     4458.86     3967.56    859.64 o   0.52787
  -3  19   5     4036.26     3849.90    695.30 o   0.52457
  -2  19   5    17314.04    17968.77   1511.17 o   0.52221
  -1  19   5     8220.82     7595.74   1074.55 o   0.52078
   0  19   5     2893.56     2810.36    645.70 o   0.52031
   1  19   5     8214.55     8350.35   1023.98 o   0.52078
   2  19   5    17343.36    18692.27   1644.40 o   0.52221
   3  19   5     4038.01     4310.83    584.44 o   0.52457
   4  19   5     4457.67     2894.96    592.22 o   0.52787
   5  19   5     1311.19      954.94    536.79 o   0.53207
   6  19   5     3013.17     2187.02    649.59 o   0.53717
   7  19   5      900.69      901.45    674.87 o   0.54312
   8  19   5     1917.30      713.77    849.91 o   0.54992
   9  19   5     1618.90     1511.17    713.77 o   0.55752
  10  19   5       10.01        7.78    796.43 o   0.56590
  11  19   5     1795.28      315.07    816.85 o   0.57501
  12  19   5      196.51      674.87    821.71 o   0.58483
  13  19   5      652.84      453.16    907.29 o   0.59532
  14  19   5      960.09       58.35    902.43 o   0.60645
  15  19   5      341.33     1347.80    960.77 o   0.61817
  16  19   5      564.35     1259.31   1095.94 o   0.63047
  17  19   5      399.51     2211.33   1347.80 o   0.64330
 -16  20   5      159.68      947.16   1040.51 o   0.64560
 -15  20   5      970.95     3121.54   1135.81 o   0.63360
 -14  20   5      179.27      696.27   1013.28 o   0.62217
 -13  20   5      688.27     1305.02   1017.17 o   0.61133
 -12  20   5      189.85      353.00    690.43 o   0.60112
 -11  20   5     2595.27     2411.65    793.51 o   0.59157
 -10  20   5      569.08      860.61    786.71 o   0.58271
  -9  20   5     2426.85     4258.32    901.45 o   0.57458
  -8  20   5     1924.84     2058.66    719.61 o   0.56721
  -7  20   5     3032.05     1597.72    741.97 o   0.56062
  -6  20   5     3277.17     3011.65    822.69 o   0.55485
  -5  20   5     3501.59     1092.05    834.35 o   0.54992
  -4  20   5     1863.60     2022.68    790.59 o   0.54585
  -3  20   5     6682.77     4099.81    900.48 o   0.54267
  -2  20   5      492.05      913.12    492.06 o   0.54038
  -1  20   5     3457.54     1381.84    698.21 o   0.53901
   0  20   5    18042.54    19723.06   1503.39 o   0.53855
   1  20   5     3464.37     2445.69    745.86 o   0.53901
   2  20   5      491.76        9.72    481.36 o   0.54038
   3  20   5     6679.93     4296.25    926.74 o   0.54267
   4  20   5     1866.72     1875.84    689.46 o   0.54585
   5  20   5     3509.26     2152.01    680.71 o   0.54992
   6  20   5     3281.55     1459.63    730.30 o   0.55485
   7  20   5     3045.97     1223.33    736.14 o   0.56062
   8  20   5     1929.29      853.80    909.23 o   0.56721
   9  20   5     2424.14     3727.37   1104.69 o   0.57458
  10  20   5      569.80     1591.89    951.05 o   0.58271
  11  20   5     2609.71     3255.73   1026.90 o   0.59157
  12  20   5      191.27        1.94   1098.86 o   0.60112
  13  20   5      690.36     1432.41   1080.38 o   0.61133
  14  20   5      179.40      408.43    967.58 o   0.62217
  15  20   5      975.38      634.03   1160.12 o   0.63360
  16  20   5      161.79      642.78   1048.29 o   0.64560
 -14  21   5       28.17        0.97   1154.29 o   0.63827
 -13  21   5      351.10     2066.44    985.08 o   0.62771
 -12  21   5      108.37     1544.24    763.37 o   0.61777
 -11  21   5     1156.04     2850.23    960.77 o   0.60849
 -10  21   5     1463.67     2052.82    862.56 o   0.59988
  -9  21   5      144.86      768.23    689.46 o   0.59198
  -8  21   5     1861.82     3385.07    917.98 o   0.58483
  -7  21   5     2390.32     1293.35    686.54 o   0.57845
  -6  21   5      462.20      156.56    673.90 o   0.57285
  -5  21   5     1147.93     1227.22    741.00 o   0.56808
  -4  21   5     1432.11      969.52    781.84 o   0.56414
  -3  21   5     5919.00     3814.89    860.61 o   0.56106
  -2  21   5     2380.00      918.96    760.45 o   0.55885
  -1  21   5     2733.38     2117.98    734.19 o   0.55752
   0  21   5      109.63       60.29    553.32 o   0.55708
   1  21   5     2747.12     1181.52    887.84 o   0.55752
   2  21   5     2387.72      462.88    826.58 o   0.55885
   3  21   5     5924.74     4523.80   1244.73 o   0.56106
   4  21   5     1431.26     1011.34    842.13 o   0.56414
   5  21   5     1151.71     1029.82    538.73 o   0.56808
   6  21   5      464.10      966.61    600.00 o   0.57285
   7  21   5     2395.89     1324.47    840.19 o   0.57845
   8  21   5     1862.36        3.89    936.46 o   0.58483
   9  21   5      145.73     1134.84    898.54 o   0.59198
  10  21   5     1461.78     1683.30   1051.21 o   0.59988
  11  21   5     1156.76     2500.15   1127.06 o   0.60849
  12  21   5      108.19       85.57   1182.49 o   0.61777
  13  21   5      352.06      435.65   1246.67 o   0.62771
  14  21   5       27.60      176.01   1132.89 o   0.63827
 -13  22   5      114.66     1488.81   1011.34 o   0.64445
 -12  22   5     1182.10      707.94   1164.98 o   0.63477
 -11  22   5     1261.43     2822.02    878.11 o   0.62574
 -10  22   5      458.89     3290.74    945.21 o   0.61737
  -9  22   5      636.77     2140.34    948.13 o   0.60970
  -8  22   5     1458.40     2719.92    945.21 o   0.60276
  -7  22   5     3296.13     3149.74    944.24 o   0.59657
  -6  22   5     1432.61     1903.07    872.28 o   0.59115
  -5  22   5     2393.00     1839.86    880.06 o   0.58652
  -4  22   5     1081.64      814.91    816.85 o   0.58271
  -3  22   5      910.00      108.91    686.54 o   0.57973
  -2  22   5       18.91        9.72    685.57 o   0.57759
  -1  22   5     2634.49     1717.33    805.18 o   0.57630
   0  22   5      463.61      558.18    774.06 o   0.57587
   1  22   5     2630.01     1267.09    855.75 o   0.57630
   2  22   5       18.67       12.64    714.74 o   0.57759
   3  22   5      911.51      416.20    761.42 o   0.57973
   4  22   5     1085.54      886.87    813.93 o   0.58271
   5  22   5     2399.59      920.90   1037.59 o   0.58652
   6  22   5     1436.06      612.64    777.95 o   0.59115
   7  22   5     3289.62     3154.60   1369.20 o   0.59657
   8  22   5     1460.54     1206.80    987.03 o   0.60276
   9  22   5      640.75     2187.99   1031.76 o   0.60970
  10  22   5      457.40      510.53   1140.67 o   0.61737
  11  22   5     1261.55      962.72   1158.18 o   0.62574
  12  22   5     1180.27     1401.29   1125.11 o   0.63477
  13  22   5      115.40        0.00   1169.85 o   0.64445
 -11  23   5      634.95     2957.19    959.80 o   0.64330
 -10  23   5      756.55     2724.78   1072.60 o   0.63516
  -9  23   5     1246.69     2041.15    935.49 o   0.62771
  -8  23   5      374.05     1179.57    893.67 o   0.62097
  -7  23   5     1579.64     1238.89    956.88 o   0.61496
  -6  23   5     1517.52     1629.81    898.54 o   0.60970
  -5  23   5     1306.55      278.12    962.72 o   0.60522
  -4  23   5     3074.54     1789.29    953.97 o   0.60153
  -3  23   5     1129.18      859.64    795.46 o   0.59864
  -2  23   5     2735.19     2755.90    915.07 o   0.59657
  -1  23   5     2222.06      746.84    894.65 o   0.59532
   0  23   5       32.28      831.44    870.34 o   0.59491
   1  23   5     2225.63     1170.82   1122.20 o   0.59532
   2  23   5     2734.62     1455.74    898.54 o   0.59657
   3  23   5     1130.17     1199.99    922.85 o   0.59864
   4  23   5     3067.81     1846.67    928.68 o   0.60153
   5  23   5     1303.32     2157.85    882.00 o   0.60522
   6  23   5     1517.68      142.95   1148.45 o   0.60970
   7  23   5     1580.03      221.72   1093.02 o   0.61496
   8  23   5      374.06     1435.32   1088.16 o   0.62097
   9  23   5     1242.19      487.19   1035.65 o   0.62771
  10  23   5      760.19     2257.04   1297.24 o   0.63516
  11  23   5      635.96     1339.05   1277.79 o   0.64330
  -9  24   5     3370.20     4260.27   1123.17 o   0.64599
  -8  24   5       78.98     2727.70   1050.24 o   0.63944
  -7  24   5      878.10     1788.32    974.39 o   0.63360
  -6  24   5      280.94      902.43    871.31 o   0.62850
  -5  24   5     1395.23     1481.03   1034.68 o   0.62415
  -4  24   5       10.83       82.66    886.87 o   0.62057
  -3  24   5     2102.51     2601.28    898.54 o   0.61777
  -2  24   5      319.45      670.98    960.77 o   0.61577
  -1  24   5      465.12      805.18    984.11 o   0.61456
   0  24   5      130.59     1923.49   1028.84 o   0.61416
   1  24   5      463.88     1752.34   1093.02 o   0.61456
   2  24   5      319.31      636.95   1016.20 o   0.61577
   3  24   5     2105.67     1889.45   1079.41 o   0.61777
   4  24   5       11.01       85.57    880.06 o   0.62057
   5  24   5     1395.71      920.90   1054.13 o   0.62415
   6  24   5      281.34      164.34   1066.77 o   0.62850
   7  24   5      877.98      693.35   1201.94 o   0.63360
   8  24   5       79.86     1519.93   1160.12 o   0.63944
   9  24   5     3374.75     3983.12   1343.91 o   0.64599
  -6  25   5      265.41      102.11    932.57 o   0.64752
  -5  25   5     1565.72     2408.74   1034.68 o   0.64330
  -4  25   5      600.46     2166.60   1168.87 o   0.63982
  -3  25   5     1337.39     2156.88   1050.24 o   0.63711
  -2  25   5      626.34     2986.37   1163.04 o   0.63516
  -1  25   5     1716.96     1150.40   1167.90 o   0.63399
   0  25   5       82.23       34.04    862.56 o   0.63360
   1  25   5     1714.11     1830.13   1067.74 o   0.63399
   2  25   5      627.38      740.03   1050.24 o   0.63516
   3  25   5     1334.25      142.95   1109.56 o   0.63711
   4  25   5      602.39      286.87   1149.43 o   0.63982
   5  25   5     1564.50      392.87   1283.62 o   0.64330
   6  25   5      267.12       76.82   1071.63 o   0.64752
   0   0   6   182604.22   183516.23   4123.15 o   0.36389
  -1   1   6     7842.86     7886.50    827.55 o   0.36525
   0   1   6   148871.23   145279.83   1754.28 o   0.36457
   1   1   6     7847.75     6745.83    907.29 o   0.36525
  -2   2   6    51490.54    51738.75   1360.45 o   0.36929
  -1   2   6    36002.23    35690.55    954.94 o   0.36727
   0   2   6      214.53      748.78    441.49 o   0.36660
   1   2   6    36012.50    36379.03    860.61 o   0.36727
   2   2   6    51504.74    54946.83   1490.75 o   0.36929
  -3   3   6    25997.39    26987.19    940.35 o   0.37594
  -2   3   6    76676.59    75466.32   1192.21 o   0.37263
  -1   3   6     1334.24     2006.15    496.92 o   0.37063
   0   3   6    49726.65    45411.07   1007.45 o   0.36996
   1   3   6     1327.91     1118.31    419.12 o   0.37063
   2   3   6    76628.20    76287.05   1123.17 o   0.37263
   3   3   6    26044.09    25476.99   1013.28 o   0.37594
  -4   4   6    58674.12    58038.23   1512.15 o   0.38505
  -3   4   6     9934.05    11322.14    735.17 o   0.38052
  -2   4   6     7802.61     8446.63    632.09 o   0.37725
  -1   4   6     1419.90     2404.85    525.12 o   0.37528
   0   4   6       82.05      898.54    389.95 o   0.37462
   1   4   6     1417.74     1564.66    411.34 o   0.37528
   2   4   6     7844.11     7806.76    585.41 o   0.37725
   3   4   6     9967.91     9923.76    569.85 o   0.38052
   4   4   6    58569.12    59275.16   1341.97 o   0.38505
  -5   5   6    37535.29    32393.00   1099.83 o   0.39645
  -4   5   6     5181.59     4370.15    540.68 o   0.39079
  -3   5   6      979.56     1262.23    404.54 o   0.38633
  -2   5   6      532.54      337.44    501.78 o   0.38311
  -1   5   6    27557.63    30651.35    769.20 o   0.38117
   0   5   6    82129.12    74173.93   1105.67 o   0.38052
   1   5   6    27579.43    28959.30    728.36 o   0.38117
   2   5   6      535.23      138.09    317.02 o   0.38311
   3   5   6      992.00     1126.09    319.93 o   0.38633
   4   5   6     5188.87     5345.51    491.08 o   0.39079
   5   5   6    37382.13    31513.90    986.06 o   0.39645
  -6   6   6    35816.53    34180.34   1509.23 o   0.40996
  -5   6   6     7819.46    10777.57    814.91 o   0.40326
  -4   6   6    12029.53    12561.03    675.85 o   0.39770
  -3   6   6     5298.26     5641.13    582.49 o   0.39332
  -2   6   6     1871.29     1599.67    394.81 o   0.39016
  -1   6   6    15504.43    15659.22    748.78 o   0.38825
   0   6   6      366.88       74.88    315.07 o   0.38761
   1   6   6    15503.13    14565.23    543.59 o   0.38825
   2   6   6     1858.63     1097.89    331.60 o   0.39016
   3   6   6     5286.42     5327.03    386.06 o   0.39332
   4   6   6    12049.80    12193.44    575.69 o   0.39770
   5   6   6     7801.25    10054.07    444.41 o   0.40326
   6   6   6    35787.96    35175.15   1514.09 o   0.40996
  -7   7   6   115489.22   111614.88   2011.98 o   0.42537
  -6   7   6    37845.38    38985.18    908.26 o   0.41774
  -5   7   6    35213.02    33567.70    983.14 o   0.41117
  -4   7   6     5429.73     6234.32    546.51 o   0.40571
  -3   7   6    65152.72    62097.19   1084.27 o   0.40142
  -2   7   6    31869.58    32482.46    811.99 o   0.39832
  -1   7   6     5680.18     5426.22    599.02 o   0.39645
   0   7   6      265.39      265.48    369.53 o   0.39583
   1   7   6     5663.76     4755.24    384.11 o   0.39645
   2   7   6    31864.59    31285.38    711.83 o   0.39832
   3   7   6    65041.22    60248.58    766.28 o   0.40142
   4   7   6     5459.41     5743.24    566.93 o   0.40571
   5   7   6    35183.46    33044.53   1257.37 o   0.41117
   6   7   6    37896.26    37208.53   1216.52 o   0.41774
   7   7   6   115426.19   108971.78   2073.25 o   0.42537
  -8   8   6    54647.79    53137.12   1376.00 o   0.44249
  -7   8   6     5816.25     5801.58    448.30 o   0.43402
  -6   8   6     6485.54     5849.24    559.15 o   0.42654
  -5   8   6    48923.46    50862.57    924.79 o   0.42010
  -4   8   6    17196.31    17631.34    742.95 o   0.41476
  -3   8   6    59411.25    59117.63   1110.53 o   0.41056
  -2   8   6    88150.38    80689.30   1285.57 o   0.40754
  -1   8   6    27275.09    26663.37    811.99 o   0.40571
   0   8   6    66399.78    61964.94   1143.59 o   0.40510
   1   8   6    27236.58    27046.52   1072.60 o   0.40571
   2   8   6    88207.98    80019.29   1413.93 o   0.40754
   3   8   6    59400.36    58776.30   1266.12 o   0.41056
   4   8   6    17207.46    18318.85   1017.17 o   0.41476
   5   8   6    49022.58    50965.65   1086.22 o   0.42010
   6   8   6     6502.89     5937.73    538.73 o   0.42654
   7   8   6     5809.85     5211.31    481.36 o   0.43402
   8   8   6    54677.17    51470.35   2329.97 o   0.44249
  -9   9   6    13995.98    12648.54    977.30 o   0.46112
  -8   9   6    12576.77    13453.73    564.99 o   0.45190
  -7   9   6     9740.19    10667.68    506.64 o   0.44361
  -6   9   6    39920.26    41792.61    886.87 o   0.43629
  -5   9   6    63126.35    56641.79   1118.31 o   0.43001
  -4   9   6    20187.97    19101.66    653.48 o   0.42479
  -3   9   6    15907.33    18037.81    808.10 o   0.42069
  -2   9   6    50951.55    48522.88   1079.41 o   0.41774
  -1   9   6    61540.46    59155.56   1115.39 o   0.41596
   0   9   6      503.21      421.07    509.56 o   0.41536
   1   9   6    61495.07    58012.94   1344.89 o   0.41596
   2   9   6    50910.40    48602.62   1182.49 o   0.41774
   3   9   6    15912.49    17147.06    798.37 o   0.42069
   4   9   6    20167.12    20466.97    923.82 o   0.42479
   5   9   6    63055.35    54400.32   1377.95 o   0.43001
   6   9   6    39957.61    42096.99   1230.14 o   0.43629
   7   9   6     9725.46    10621.00    566.93 o   0.44361
   8   9   6    12604.76    11873.51    455.10 o   0.45190
   9   9   6    13979.99    13040.44   1590.91 o   0.46112
 -10  10   6    21324.26    22676.36   1770.82 o   0.48110
  -9  10   6     5370.08     5512.77    324.80 o   0.47122
  -8  10   6     5026.99     5346.48    369.53 o   0.46220
  -7  10   6    17810.19    17292.93    465.80 o   0.45409
  -6  10   6    36475.30    35114.86    859.64 o   0.44695
  -5  10   6    28740.94    25969.05    783.79 o   0.44081
  -4  10   6     2374.21     2014.90    458.02 o   0.43573
  -3  10   6    33488.98    32279.22    902.43 o   0.43173
  -2  10   6    73173.58    74660.16   1181.52 o   0.42885
  -1  10   6    56102.39    55140.35   1422.68 o   0.42712
   0  10   6    19595.29    24136.00   1050.24 o   0.42654
   1  10   6    56046.17    57096.90   1413.93 o   0.42712
   2  10   6    73142.46    75026.77   1128.03 o   0.42885
   3  10   6    33482.23    32446.48   1040.51 o   0.43173
   4  10   6     2381.39     2566.27    584.44 o   0.43573
   5  10   6    28749.98    26817.99    976.33 o   0.44081
   6  10   6    36493.80    34368.99   1114.42 o   0.44695
   7  10   6    17856.39    17672.18    841.16 o   0.45409
   8  10   6     5037.36     5864.79    508.59 o   0.46220
   9  10   6     5369.44     4516.02    924.79 o   0.47122
  10  10   6    21334.44    25504.22   2068.38 o   0.48110
 -11  11   6     6620.67     6771.11   1391.56 o   0.50225
 -10  11   6      751.36      923.82    645.70 o   0.49178
  -9  11   6      330.01      379.25    593.19 o   0.48212
  -8  11   6     1187.29      177.96    423.01 o   0.47331
  -7  11   6     5846.21     6389.91    528.04 o   0.46540
  -6  11   6    12821.07    14467.01    492.06 o   0.45843
  -5  11   6    28470.05    27647.48   1040.51 o   0.45245
  -4  11   6    32866.51    28960.28    776.01 o   0.44750
  -3  11   6    20428.86    22590.79    708.91 o   0.44361
  -2  11   6    28848.59    26383.31    657.37 o   0.44081
  -1  11   6    34985.98    34347.60   1160.12 o   0.43912
   0  11   6    75920.85    72672.48   1628.84 o   0.43856
   1  11   6    34950.20    33301.25   1180.54 o   0.43912
   2  11   6    28861.08    26793.68    881.03 o   0.44081
   3  11   6    20410.21    22556.75    911.18 o   0.44361
   4  11   6    32875.98    28252.34   1010.37 o   0.44750
   5  11   6    28503.17    28074.39    944.24 o   0.45245
   6  11   6    12797.55    14544.81    922.85 o   0.45843
   7  11   6     5835.32     5583.76    590.27 o   0.46540
   8  11   6     1181.49      750.72    332.57 o   0.47331
   9  11   6      331.41      265.48    345.22 o   0.48212
  10  11   6      751.45      818.80    797.40 o   0.49178
  11  11   6     6608.48     5469.01   1499.50 o   0.50225
 -12  12   6    11883.15    11254.06   3446.33 o   0.52443
 -11  12   6      301.64      713.77    662.23 o   0.51346
 -10  12   6      663.25        1.94    632.09 o   0.50323
  -9  12   6     3255.53     2449.58    742.95 o   0.49379
  -8  12   6    13691.82    14530.22    710.85 o   0.48520
  -7  12   6    35393.83    35777.09   1037.59 o   0.47748
  -6  12   6     9754.95    11256.98    716.69 o   0.47069
  -5  12   6     7265.86     7187.31    470.66 o   0.46487
  -4  12   6     6146.15     5425.25    507.61 o   0.46005
  -3  12   6    11218.77    10893.29    595.13 o   0.45627
  -2  12   6     2668.20     2556.55    627.22 o   0.45355
  -1  12   6     1584.53     2069.36    560.13 o   0.45190
   0  12   6    41934.98    43907.68   1165.96 o   0.45136
   1  12   6     1589.07     1477.14    576.66 o   0.45190
   2  12   6     2659.08     2895.93    743.92 o   0.45355
   3  12   6    11185.77    10700.75    733.22 o   0.45627
   4  12   6     6149.28     5788.94    741.00 o   0.46005
   5  12   6     7258.99     6652.47    724.47 o   0.46487
   6  12   6     9767.37    10725.06    786.71 o   0.47069
   7  12   6    35375.20    36182.60   1010.37 o   0.47748
   8  12   6    13737.41    14562.31    862.56 o   0.48520
   9  12   6     3250.08     3784.74    530.95 o   0.49379
  10  12   6      665.17     1064.82    755.59 o   0.50323
  11  12   6      301.12      215.88    996.75 o   0.51346
  12  12   6    11890.89     6835.29   3232.40 o   0.52443
 -13  13   6      437.88       13.61   1088.16 o   0.54753
 -12  13   6     2158.83      516.37    703.08 o   0.53611
 -11  13   6     3009.51     1626.89    708.91 o   0.52538
 -10  13   6     1268.90      524.15    684.60 o   0.51539
  -9  13   6     3688.33     2338.72    790.59 o   0.50617
  -8  13   6     1199.08     1084.27    454.13 o   0.49779
  -7  13   6     7201.95     9019.39    784.76 o   0.49027
  -6  13   6     5541.50     5920.22    589.30 o   0.48366
  -5  13   6    21146.26    22042.33    570.82 o   0.47800
  -4  13   6    17286.75    16397.31    649.59 o   0.47331
  -3  13   6    31112.37    28965.14    725.44 o   0.46964
  -2  13   6     7610.79     8157.81    700.16 o   0.46699
  -1  13   6     2518.44     2851.20    659.32 o   0.46540
   0  13   6     2493.00     3101.12    626.25 o   0.46487
   1  13   6     2534.73     2322.19    603.89 o   0.46540
   2  13   6     7603.42     8522.48    829.49 o   0.46699
   3  13   6    31128.47    31082.14    991.89 o   0.46964
   4  13   6    17238.78    17743.17    885.89 o   0.47331
   5  13   6    21157.29    21027.10   1317.66 o   0.47800
   6  13   6     5558.71     5194.78    803.24 o   0.48366
   7  13   6     7196.19     8183.09    784.76 o   0.49027
   8  13   6     1198.72      772.12    649.59 o   0.49779
   9  13   6     3695.70     1946.83    425.93 o   0.50617
  10  13   6     1262.89      343.27    403.56 o   0.51539
  11  13   6     3009.94     1577.30    988.97 o   0.52538
  12  13   6     2162.10      345.22    843.11 o   0.53611
  13  13   6      446.33       16.53   1209.72 o   0.54753
 -14  14   6     3954.10      997.72   1095.94 o   0.57143
 -13  14   6     1798.50      259.64    701.13 o   0.55961
 -12  14   6     2200.11      654.45    707.94 o   0.54843
 -11  14   6     1260.56      122.53    743.92 o   0.53795
 -10  14   6     1875.46      986.06    434.68 o   0.52820
  -9  14   6       28.66       26.26    432.74 o   0.51921
  -8  14   6     1959.94     1228.19    436.63 o   0.51104
  -7  14   6     9147.22    10295.24    731.28 o   0.50372
  -6  14   6    25019.85    23606.99    858.67 o   0.49729
  -5  14   6    22246.30    22269.88    798.37 o   0.49178
  -4  14   6     4285.59     4946.81    437.60 o   0.48723
  -3  14   6    15621.70    15205.09    797.40 o   0.48366
  -2  14   6     3491.02     2837.58    730.30 o   0.48110
  -1  14   6     4645.30     4982.79    654.45 o   0.47955
   0  14   6    18861.53    22037.46   1051.21 o   0.47903
   1  14   6     4654.20     5368.85    755.59 o   0.47955
   2  14   6     3483.74     3085.56    568.88 o   0.48110
   3  14   6    15603.14    17449.49   1146.51 o   0.48366
   4  14   6     4267.17     5077.12    582.49 o   0.48723
   5  14   6    22209.65    23053.67   1784.43 o   0.49178
   6  14   6    25021.06    24250.74   1098.86 o   0.49729
   7  14   6     9161.12     9533.82   1347.80 o   0.50372
   8  14   6     1972.01     1052.18    656.40 o   0.51104
   9  14   6       27.78        5.83    613.61 o   0.51921
  10  14   6     1886.13      929.65    627.22 o   0.52820
  11  14   6     1255.68      935.49    833.38 o   0.53795
  12  14   6     2190.28      443.43    870.34 o   0.54843
  13  14   6     1803.15      620.42    917.98 o   0.55961
  14  14   6     3949.71      998.70   1535.48 o   0.57143
 -15  15   6     1160.78        9.72   1125.11 o   0.59603
 -14  15   6     2533.70     1279.73    835.33 o   0.58386
 -13  15   6     2177.00      494.97    842.13 o   0.57229
 -12  15   6     2209.74      930.63    833.38 o   0.56137
 -11  15   6     1733.74      836.30    463.85 o   0.55114
 -10  15   6     5304.31     2988.31    693.35 o   0.54162
  -9  15   6      317.64      153.65    501.78 o   0.53286
  -8  15   6     3932.11     3569.83    630.14 o   0.52491
  -7  15   6     8298.15     6879.05    960.77 o   0.51778
  -6  15   6      593.67      655.43    613.61 o   0.51153
  -5  15   6     2600.23     1746.50    600.97 o   0.50617
  -4  15   6     4411.24     4430.44    406.48 o   0.50175
  -3  15   6     7854.94     7196.07    502.75 o   0.49829
  -2  15   6      168.76      611.67    508.59 o   0.49580
  -1  15   6      999.09     1209.72    627.22 o   0.49430
   0  15   6      827.47      441.49    691.41 o   0.49379
   1  15   6      999.31     1223.33    589.30 o   0.49430
   2  15   6      163.51      124.47    482.33 o   0.49580
   3  15   6     7853.53     4927.36    956.88 o   0.49829
   4  15   6     4418.52     4221.37    530.95 o   0.50175
   5  15   6     2605.90     1996.42    671.96 o   0.50617
   6  15   6      594.54     1195.13    610.69 o   0.51153
   7  15   6     8309.42     7191.20   1153.32 o   0.51778
   8  15   6     3933.27     2956.22    762.39 o   0.52491
   9  15   6      317.78      606.80    659.32 o   0.53286
  10  15   6     5304.50     2036.29    956.88 o   0.54162
  11  15   6     1743.50     2009.06    831.44 o   0.55114
  12  15   6     2213.61      605.83    897.56 o   0.56137
  13  15   6     2183.66      762.39    953.97 o   0.57229
  14  15   6     2524.62     1237.92   1137.76 o   0.58386
  15  15   6     1164.34       11.67   1404.21 o   0.59603
 -16  16   6     1728.97     1123.17   1642.45 o   0.62125
 -15  16   6     2086.97      347.16   1071.63 o   0.60877
 -14  16   6     1918.23     1928.35    914.09 o   0.59686
 -13  16   6      580.51      269.37    826.58 o   0.58555
 -12  16   6     3229.89     1299.18    790.59 o   0.57488
 -11  16   6      681.46      658.34    764.34 o   0.56489
 -10  16   6      163.08      128.36    563.04 o   0.55561
  -9  16   6     4625.29     3691.39   1034.68 o   0.54708
  -8  16   6     6283.95     3619.43    734.19 o   0.53933
  -7  16   6       48.23        3.89    393.84 o   0.53240
  -6  16   6      663.60      635.98    491.08 o   0.52632
  -5  16   6    16840.20    16913.67   1266.12 o   0.52112
  -4  16   6     3695.51     2442.77    727.39 o   0.51682
  -3  16   6     2504.95     3249.90    442.46 o   0.51346
  -2  16   6     3746.23     4523.80    702.10 o   0.51104
  -1  16   6     4073.92     3390.90    670.98 o   0.50959
   0  16   6       44.65      594.16    539.71 o   0.50910
   1  16   6     4070.26     2964.00    670.01 o   0.50959
   2  16   6     3740.23     2636.29    585.41 o   0.51104
   3  16   6     2499.65     2032.40    828.52 o   0.51346
   4  16   6     3689.72     3990.90    812.96 o   0.51682
   5  16   6    16834.82    15087.43   2021.71 o   0.52112
   6  16   6      656.39      887.84    586.38 o   0.52632
   7  16   6       49.12       15.56    529.01 o   0.53240
   8  16   6     6292.11     2228.84    804.21 o   0.53933
   9  16   6     4621.98     2569.19    813.93 o   0.54708
  10  16   6      162.73      428.85    512.48 o   0.55561
  11  16   6      684.29      166.29    870.34 o   0.56489
  12  16   6     3232.89      979.25    975.36 o   0.57488
  13  16   6      580.83      523.17    899.51 o   0.58555
  14  16   6     1919.56      293.68    937.43 o   0.59686
  15  16   6     2079.00     1673.57   1004.53 o   0.60877
  16  16   6     1736.75      814.91   1312.80 o   0.62125
 -17  17   6      458.88     1099.83   1510.20 o   0.64702
 -16  17   6     1078.67     1310.85    990.92 o   0.63427
 -15  17   6     1178.97     1132.89   1026.90 o   0.62205
 -14  17   6      348.31      394.81    868.39 o   0.61040
 -13  17   6      859.87     1389.62   1019.12 o   0.59934
 -12  17   6      220.27     1232.08    848.94 o   0.58893
 -11  17   6      443.09      724.47    770.17 o   0.57918
 -10  17   6     1347.31      339.38    564.99 o   0.57013
  -9  17   6     1181.96     1179.57    628.20 o   0.56182
  -8  17   6      905.44     1148.45    670.01 o   0.55427
  -7  17   6     1197.09      988.97    422.04 o   0.54753
  -6  17   6     9521.44     9334.46   1447.97 o   0.54162
  -5  17   6      929.57      710.85    493.03 o   0.53657
  -4  17   6     5726.97     4350.70    961.74 o   0.53240
  -3  17   6     3789.85     2966.92    615.56 o   0.52913
  -2  17   6      426.42      279.09    509.56 o   0.52679
  -1  17   6      229.82      784.76    580.55 o   0.52538
   0  17   6     4659.78     4021.05    670.98 o   0.52491
   1  17   6      232.12      387.03    512.48 o   0.52538
   2  17   6      427.92      696.27    499.83 o   0.52679
   3  17   6     3788.36     2672.27    857.69 o   0.52913
   4  17   6     5719.82     4631.74    947.16 o   0.53240
   5  17   6      927.86      589.30    485.25 o   0.53657
   6  17   6     9543.13     7656.03   1870.98 o   0.54162
   7  17   6     1202.14      169.20    613.61 o   0.54753
   8  17   6      906.66      725.44    709.88 o   0.55427
   9  17   6     1187.06      905.34    754.61 o   0.56182
  10  17   6     1343.32     1458.66    831.44 o   0.57013
  11  17   6      445.33       20.42    881.03 o   0.57918
  12  17   6      221.69       28.20    948.13 o   0.58893
  13  17   6      861.31      885.89   1076.49 o   0.59934
  14  17   6      350.65     1056.07   1064.82 o   0.61040
  15  17   6     1182.31      761.42    948.13 o   0.62205
  16  17   6     1077.21      280.06   1128.03 o   0.63427
  17  17   6      459.59     3790.58   2699.50 o   0.64702
 -16  18   6      439.71      428.85   1253.48 o   0.64779
 -15  18   6     1074.15     2078.11   1005.50 o   0.63583
 -14  18   6      714.61     1311.82    965.63 o   0.62443
 -13  18   6      449.54     1208.74   1076.49 o   0.61363
 -12  18   6     2355.48     1630.78    919.93 o   0.60346
 -11  18   6      328.55      480.39    757.53 o   0.59395
 -10  18   6      855.68     1783.46    889.78 o   0.58513
  -9  18   6      910.65      680.71    671.96 o   0.57703
  -8  18   6       72.87      965.63    614.58 o   0.56969
  -7  18   6     2640.92     2812.30    824.63 o   0.56314
  -6  18   6      162.67      167.26    552.35 o   0.55739
  -5  18   6     3223.12     3537.74    776.01 o   0.55248
  -4  18   6     1037.20     1230.14    687.52 o   0.54843
  -3  18   6     3172.17     2574.05    848.94 o   0.54527
  -2  18   6       52.69      543.59    540.68 o   0.54299
  -1  18   6     1583.83      860.61    589.30 o   0.54162
   0  18   6      174.64        9.72    494.97 o   0.54116
   1  18   6     1584.00     1199.02    603.89 o   0.54162
   2  18   6       52.66      456.08    427.87 o   0.54299
   3  18   6     3170.38     1223.33    798.37 o   0.54527
   4  18   6     1032.22      670.98    748.78 o   0.54843
   5  18   6     3232.75     1924.46    914.09 o   0.55248
   6  18   6      159.53       24.31    678.76 o   0.55739
   7  18   6     2643.44     3130.29   1107.61 o   0.56314
   8  18   6       72.76      351.05    601.94 o   0.56969
   9  18   6      907.57        2.92    677.79 o   0.57703
  10  18   6      859.45      646.67    911.18 o   0.58513
  11  18   6      329.47      492.06    895.62 o   0.59395
  12  18   6     2352.23      490.11    968.55 o   0.60346
  13  18   6      446.75     1133.87    989.95 o   0.61363
  14  18   6      717.64      763.37   1119.28 o   0.62443
  15  18   6     1075.51      510.53   1123.17 o   0.63583
  16  18   6      440.68        5.83   1146.51 o   0.64779
 -14  19   6      569.51     1131.92    901.45 o   0.63894
 -13  19   6      249.01      567.91    967.58 o   0.62839
 -12  19   6     1941.03     2490.42   1106.64 o   0.61846
 -11  19   6      794.76     2321.22    902.43 o   0.60918
 -10  19   6      402.96     1517.98    883.95 o   0.60058
  -9  19   6       45.65      581.52    805.18 o   0.59270
  -8  19   6      802.46      776.98    759.48 o   0.58555
  -7  19   6     1753.94     1486.86    808.10 o   0.57918
  -6  19   6      808.57        4.86    619.45 o   0.57359
  -5  19   6     1743.94     1642.45    741.97 o   0.56882
  -4  19   6      613.98     1017.17    703.08 o   0.56489
  -3  19   6     2337.65     1336.13    778.93 o   0.56182
  -2  19   6     6255.52     4028.82    980.22 o   0.55961
  -1  19   6       45.52      217.83    714.74 o   0.55828
   0  19   6      290.83      680.71    657.37 o   0.55783
   1  19   6       45.37      427.87    569.85 o   0.55828
   2  19   6     6254.91     6018.44   1480.06 o   0.55961
   3  19   6     2347.28     1121.23    739.06 o   0.56182
   4  19   6      615.45      531.93    741.00 o   0.56489
   5  19   6     1744.50     1091.08    732.25 o   0.56882
   6  19   6      809.65        4.86    858.67 o   0.57359
   7  19   6     1749.25      543.59    886.87 o   0.57918
   8  19   6      798.29     1129.98    776.01 o   0.58555
   9  19   6       45.53     1640.51    911.18 o   0.59270
  10  19   6      403.84     1218.47    923.82 o   0.60058
  11  19   6      798.00     1545.21    949.10 o   0.60918
  12  19   6     1939.08     1312.80   1096.91 o   0.61846
  13  19   6      248.86     1577.30    959.80 o   0.62839
  14  19   6      569.67      182.82   1129.98 o   0.63894
 -13  20   6       14.94       60.29    909.23 o   0.64357
 -12  20   6      568.19     1353.64    984.11 o   0.63388
 -11  20   6      221.10      256.72   1058.99 o   0.62483
 -10  20   6     2120.00     1374.06   1003.56 o   0.61645
  -9  20   6      812.58      219.77    935.49 o   0.60877
  -8  20   6      632.76        8.75    814.91 o   0.60182
  -7  20   6     1623.31     1130.95    862.56 o   0.59561
  -6  20   6      596.18      541.65    718.63 o   0.59019
  -5  20   6     3823.82     1596.75    994.81 o   0.58555
  -4  20   6     1141.79      781.84    724.47 o   0.58173
  -3  20   6     5350.14     2935.80    888.81 o   0.57875
  -2  20   6     1433.05      689.46    708.91 o   0.57660
  -1  20   6      170.71      368.56    702.10 o   0.57532
   0  20   6     2084.10     1158.18    878.11 o   0.57488
   1  20   6      169.32        1.94    712.80 o   0.57532
   2  20   6     1427.69     1039.54    864.50 o   0.57660
   3  20   6     5366.34     1248.61    926.74 o   0.57875
   4  20   6     1132.74      601.94    713.77 o   0.58173
   5  20   6     3824.74     2279.40    902.43 o   0.58555
   6  20   6      596.79       11.67    850.89 o   0.59019
   7  20   6     1625.58     1093.02   1035.65 o   0.59561
   8  20   6      628.66     2901.77   1396.43 o   0.60182
   9  20   6      813.54     2397.07   1236.95 o   0.60877
  10  20   6     2122.79     1712.47   1173.74 o   0.61645
  11  20   6      223.00      656.40   1027.87 o   0.62483
  12  20   6      567.32     1355.58    990.92 o   0.63388
  13  20   6       15.33      816.85    971.47 o   0.64357
 -11  21   6       68.22     1714.41   1208.74 o   0.64087
 -10  21   6       73.20      458.02   1037.59 o   0.63270
  -9  21   6      429.37      921.87   1287.51 o   0.62522
  -8  21   6      182.02     3296.58   1070.66 o   0.61846
  -7  21   6     1377.50     2829.80   1133.87 o   0.61242
  -6  21   6     1510.07     1536.46   1042.46 o   0.60714
  -5  21   6     4181.20     4277.77   1253.48 o   0.60264
  -4  21   6     1436.27     1215.55    752.67 o   0.59893
  -3  21   6     1059.73      876.17    759.48 o   0.59603
  -2  21   6     6082.17     5539.03   1269.04 o   0.59395
  -1  21   6     5198.05     4004.51   1119.28 o   0.59270
   0  21   6     2278.53     1346.83    927.71 o   0.59228
   1  21   6     5208.92     2393.18   1129.00 o   0.59270
   2  21   6     6068.49     2465.14   1111.50 o   0.59395
   3  21   6     1059.71      741.00    863.53 o   0.59603
   4  21   6     1434.48      905.34    853.80 o   0.59893
   5  21   6     4177.28     2735.48   1169.85 o   0.60264
   6  21   6     1508.19      777.95    886.87 o   0.60714
   7  21   6     1376.61      733.22   1125.11 o   0.61242
   8  21   6      183.42      437.60   1144.56 o   0.61846
   9  21   6      430.49     1418.79   1250.56 o   0.62522
  10  21   6       72.30       99.19   1223.33 o   0.63270
  11  21   6       68.54     1095.94   1194.16 o   0.64087
  -9  22   6      984.10     1244.73   1198.05 o   0.64203
  -8  22   6     2775.54     2522.51   1207.77 o   0.63544
  -7  22   6     2062.82     2335.80   1100.80 o   0.62957
  -6  22   6     1393.17     2431.10   1111.50 o   0.62443
  -5  22   6     1248.05     2843.42   1304.04 o   0.62006
  -4  22   6       56.93     1246.67    980.22 o   0.61645
  -3  22   6     3438.75     2413.60    889.78 o   0.61363
  -2  22   6       74.48        1.94    897.56 o   0.61161
  -1  22   6     2218.21      950.08    864.50 o   0.61040
   0  22   6      988.78      529.01    903.40 o   0.60999
   1  22   6     2226.39     1214.58   1058.02 o   0.61040
   2  22   6       74.29        1.94    918.96 o   0.61161
   3  22   6     3443.11     2089.78   1151.37 o   0.61363
   4  22   6       56.29        1.94    961.74 o   0.61645
   5  22   6     1248.88      890.76   1084.27 o   0.62006
   6  22   6     1392.69     2194.80   1083.30 o   0.62443
   7  22   6     2059.80     1119.28   1133.87 o   0.62957
   8  22   6     2766.86     4313.75   1578.27 o   0.63544
   9  22   6      989.77     2091.72   1235.00 o   0.64203
  -7  23   6      814.14        0.00    935.49 o   0.64702
  -6  23   6      922.73     1529.65   1089.13 o   0.64203
  -5  23   6     1027.93      496.92   1109.56 o   0.63777
  -4  23   6     5104.82     2965.95   1359.47 o   0.63427
  -3  23   6     1699.02     3409.38   1341.00 o   0.63153
  -2  23   6     3395.64     2648.93   1014.26 o   0.62957
  -1  23   6     1107.22     1129.00   1034.68 o   0.62839
   0  23   6     1348.73      989.95    931.60 o   0.62799
   1  23   6     1105.68      938.41    996.75 o   0.62839
   2  23   6     3392.76      719.61   1101.78 o   0.62957
   3  23   6     1700.77      451.21   1036.62 o   0.63153
   4  23   6     5097.77     3707.92   1743.59 o   0.63427
   5  23   6     1027.64      478.44   1017.17 o   0.63777
   6  23   6      921.77      980.22   1095.94 o   0.64203
   7  23   6      814.26      262.56    979.25 o   0.64702
  -2  24   6     1114.48      784.76   1523.82 o   0.64779
  -1  24   6      613.09     1578.27   1011.34 o   0.64664
   0  24   6        0.54        0.00    961.74 o   0.64626
   1  24   6      611.57     1387.67   1036.62 o   0.64664
   2  24   6     1113.83     1160.12   1184.43 o   0.64779
   0   1   7       89.48      246.03    392.87 o   0.42512
  -1   2   7      249.99      487.19    436.63 o   0.42744
   0   2   7      594.06      588.33    417.18 o   0.42686
   1   2   7      251.79       20.42    397.73 o   0.42744
  -2   3   7     2397.30     1951.69    470.66 o   0.43205
  -1   3   7    17827.62    18082.55    844.08 o   0.43033
   0   3   7     2101.31     2766.60    561.10 o   0.42975
   1   3   7    17820.75    16804.76    739.06 o   0.43033
   2   3   7     2422.37     1683.30    464.83 o   0.43205
  -3   4   7    14530.40    14324.06    812.96 o   0.43887
  -2   4   7    26078.17    26504.86   1024.95 o   0.43604
  -1   4   7     1832.73     1702.74    463.85 o   0.43434
   0   4   7       62.52      598.05    434.68 o   0.43377
   1   4   7     1836.09     1682.32    445.38 o   0.43434
   2   4   7    26074.38    23612.82    824.63 o   0.43604
   3   4   7    14507.89    13573.34    660.29 o   0.43887
  -4   5   7     4265.85     3784.74    573.74 o   0.44781
  -3   5   7    26435.39    26218.96    872.28 o   0.44392
  -2   5   7    26089.91    27619.28    935.49 o   0.44112
  -1   5   7      709.41        0.00    408.43 o   0.43944
   0   5   7     2283.01     1784.43    470.66 o   0.43887
   1   5   7      715.53      948.13    465.80 o   0.43944
   2   5   7    26073.52    26232.58    664.18 o   0.44112
   3   5   7    26451.40    26169.37    783.79 o   0.44392
   4   5   7     4279.25     4540.33    592.22 o   0.44781
  -5   6   7    48317.26    52120.92   1115.39 o   0.45873
  -4   6   7    51218.17    49856.10   1120.25 o   0.45385
  -3   6   7    17983.06    21409.27    782.82 o   0.45002
  -2   6   7     2855.73     2673.24    569.85 o   0.44726
  -1   6   7     4182.87     4353.62    558.18 o   0.44559
   0   6   7    18696.94    16440.09    663.21 o   0.44504
   1   6   7     4170.14     5102.40    654.45 o   0.44559
   2   6   7     2849.03     3422.99    447.32 o   0.44726
   3   6   7    18026.54    20345.42    621.39 o   0.45002
   4   6   7    51219.96    50577.65    919.93 o   0.45385
   5   6   7    48289.96    50419.14    945.21 o   0.45873
  -6   7   7     9497.44     9096.22    769.20 o   0.47151
  -5   7   7    57557.83    60008.39   1299.18 o   0.46570
  -4   7   7     3641.27     2993.17    579.58 o   0.46089
  -3   7   7     8074.88     6990.88    662.23 o   0.45711
  -2   7   7     2218.07     1520.90    598.05 o   0.45440
  -1   7   7     5892.44     5857.01    494.97 o   0.45276
   0   7   7     9258.69     9191.52    517.34 o   0.45221
   1   7   7     5915.98     6260.58    527.06 o   0.45276
   2   7   7     2206.82     2080.05    403.56 o   0.45440
   3   7   7     8059.53     7327.35    378.28 o   0.45711
   4   7   7     3642.05     2934.83    356.89 o   0.46089
   5   7   7    57645.17    58015.85    910.21 o   0.46570
   6   7   7     9499.77     8402.87    423.01 o   0.47151
  -7   8   7    25593.84    26684.77    849.91 o   0.48599
  -6   8   7    16724.47    16847.55    787.68 o   0.47932
  -5   8   7    19163.50    21861.46   1058.99 o   0.47361
  -4   8   7    15837.12    15476.40    716.69 o   0.46888
  -3   8   7    10722.34    11565.25    707.94 o   0.46517
  -2   8   7    34452.25    35331.71    942.30 o   0.46250
  -1   8   7    10327.26    12344.17    710.85 o   0.46089
   0   8   7        3.78      188.65    294.65 o   0.46035
   1   8   7    10344.35    10697.83    481.36 o   0.46089
   2   8   7    34447.53    33710.65   1093.02 o   0.46250
   3   8   7    10712.98    12076.75    743.92 o   0.46517
   4   8   7    15823.17    14336.70    865.47 o   0.46888
   5   8   7    19126.37    21727.26   1065.80 o   0.47361
   6   8   7    16713.43    16923.40    789.62 o   0.47932
   7   8   7    25576.85    25900.98    891.73 o   0.48599
  -8   9   7     3639.30     4276.80    558.18 o   0.50203
  -7   9   7    14366.93    14891.97    719.61 o   0.49458
  -6   9   7     2475.55     2470.00    543.59 o   0.48803
  -5   9   7     6153.98     6912.11    613.61 o   0.48241
  -4   9   7     8649.12     8616.80    716.69 o   0.47777
  -3   9   7    36091.66    35662.34   1016.20 o   0.47413
  -2   9   7     4783.64     4088.14    549.43 o   0.47151
  -1   9   7     1881.86     2513.76    371.47 o   0.46993
   0   9   7      989.80     1466.44    565.96 o   0.46941
   1   9   7     1881.07     3231.42    630.14 o   0.46993
   2   9   7     4775.76     4361.40    746.84 o   0.47151
   3   9   7    36139.59    35806.27   1068.71 o   0.47413
   4   9   7     8686.35     8159.75    736.14 o   0.47777
   5   9   7     6153.72     6285.86    630.14 o   0.48241
   6   9   7     2480.87     3036.93    577.63 o   0.48803
   7   9   7    14404.10    14385.33    829.49 o   0.49458
   8   9   7     3628.85     3593.17    871.31 o   0.50203
  -9  10   7     9904.28    10355.53    887.84 o   0.51948
  -8  10   7      199.08        0.97    268.39 o   0.51131
  -7  10   7     1999.58     2910.52    457.05 o   0.50400
  -6  10   7    10866.01    11356.17    648.62 o   0.49757
  -5  10   7     8189.33     8821.02    620.42 o   0.49207
  -4  10   7      653.46      327.71    478.44 o   0.48752
  -3  10   7    14943.60    15534.75    690.43 o   0.48395
  -2  10   7     2781.41     2230.78    305.35 o   0.48138
  -1  10   7     4626.07     3427.86    672.93 o   0.47984
   0  10   7    57231.42    64194.75   1613.28 o   0.47932
   1  10   7     4634.47     4238.87    643.76 o   0.47984
   2  10   7     2773.09     1988.64    715.72 o   0.48138
   3  10   7    14894.83    16055.01    819.77 o   0.48395
   4  10   7      647.90      331.60    460.94 o   0.48752
   5  10   7     8185.26     9865.42    733.22 o   0.49207
   6  10   7    10886.93    10727.97   1192.21 o   0.49757
   7  10   7     2006.18     2054.77    466.77 o   0.50400
   8  10   7      198.61        0.97    604.86 o   0.51131
   9  10   7     9926.60     7683.26   1939.05 o   0.51948
 -10  11   7     6292.20     6620.38   1292.37 o   0.53821
  -9  11   7      657.88      524.15    428.85 o   0.52940
  -8  11   7      874.63      353.97    257.70 o   0.52138
  -7  11   7    16312.06    17124.69    594.16 o   0.51421
  -6  11   7     4248.44     4185.39    563.04 o   0.50791
  -5  11   7     4705.31     5980.51    585.41 o   0.50252
  -4  11   7     1949.81     2118.95    506.64 o   0.49807
  -3  11   7    12373.41    14850.15    684.60 o   0.49458
  -2  11   7     2279.16     2028.51    579.58 o   0.49207
  -1  11   7    19100.63    19622.89    972.44 o   0.49056
   0  11   7      133.99        0.97    563.04 o   0.49005
   1  11   7    19093.76    21117.54   1140.67 o   0.49056
   2  11   7     2284.84     1937.10    701.13 o   0.49207
   3  11   7    12372.23    13626.82    682.65 o   0.49458
   4  11   7     1934.36     1628.84    567.91 o   0.49807
   5  11   7     4699.19     5474.85    708.91 o   0.50252
   6  11   7     4262.33     3963.67    638.89 o   0.50791
   7  11   7    16301.23    16345.77    897.56 o   0.51421
   8  11   7      874.23      528.04    334.52 o   0.52138
   9  11   7      661.25      768.23    818.80 o   0.52940
  10  11   7     6289.47     4644.38   1767.90 o   0.53821
 -11  12   7     1662.94     1152.34    777.95 o   0.55808
 -10  12   7      458.70      542.62    656.40 o   0.54869
  -9  12   7     1366.80     1979.89    690.43 o   0.54005
  -8  12   7       67.56      406.48    389.95 o   0.53219
  -7  12   7     2087.58     1742.61    505.67 o   0.52517
  -6  12   7    10170.44    11145.15    529.01 o   0.51900
  -5  12   7    13985.51    14233.62    651.54 o   0.51373
  -4  12   7    10288.97    12069.94    598.05 o   0.50937
  -3  12   7     4108.62     3237.26    493.03 o   0.50596
  -2  12   7    39281.16    43155.97   1124.14 o   0.50351
  -1  12   7     6016.63     5895.91    729.33 o   0.50203
   0  12   7     6264.83     6564.95    772.12 o   0.50154
   1  12   7     6020.01     6586.35    734.19 o   0.50203
   2  12   7    39267.04    42098.93   1344.89 o   0.50351
   3  12   7     4085.90     4531.58    751.70 o   0.50596
   4  12   7    10324.11    10825.22   1292.37 o   0.50937
   5  12   7    13997.67    12381.12    906.32 o   0.51373
   6  12   7    10140.56    11675.13   1685.24 o   0.51900
   7  12   7     2087.91     1170.82    561.10 o   0.52517
   8  12   7       67.43        1.94    293.68 o   0.53219
   9  12   7     1366.50     1084.27    828.52 o   0.54005
  10  12   7      455.69      317.02    816.85 o   0.54869
  11  12   7     1666.44     1701.77    912.15 o   0.55808
 -12  13   7       49.23      231.44    911.18 o   0.57899
 -11  13   7     9401.95     3784.74   1388.65 o   0.56907
 -10  13   7     3268.11     2124.78    705.99 o   0.55986
  -9  13   7     6988.37     5490.40   1212.63 o   0.55139
  -8  13   7     1871.12      633.06    816.85 o   0.54370
  -7  13   7     4073.08     5458.31    629.17 o   0.53683
  -6  13   7      933.04      847.97    525.12 o   0.53080
  -5  13   7     2404.62     2415.54    611.67 o   0.52564
  -4  13   7     5792.10     6624.27    692.38 o   0.52138
  -3  13   7    10328.82    10343.86    988.97 o   0.51805
  -2  13   7     6953.80     5796.72   1025.93 o   0.51565
  -1  13   7      324.18       10.70    553.32 o   0.51421
   0  13   7    26600.55    28137.59   1148.45 o   0.51373
   1  13   7      326.67       10.70    520.26 o   0.51421
   2  13   7     6941.10     7042.42   1134.84 o   0.51565
   3  13   7    10325.81    10836.89   1207.77 o   0.51805
   4  13   7     5791.79     6339.35    634.03 o   0.52138
   5  13   7     2400.95     2475.84    670.01 o   0.52564
   6  13   7      936.35     1164.01    570.82 o   0.53080
   7  13   7     4068.57     4608.40    719.61 o   0.53683
   8  13   7     1870.96     2024.62    778.93 o   0.54370
   9  13   7     6988.21     2969.84   1134.84 o   0.55139
  10  13   7     3271.57     2511.82    981.19 o   0.55986
  11  13   7     9429.07     7358.46   2355.25 o   0.56907
  12  13   7       50.25      321.88    957.85 o   0.57899
 -13  14   7      267.54      229.50    725.44 o   0.60081
 -12  14   7     3138.11      554.29    820.74 o   0.59042
 -11  14   7      494.44       28.20    728.36 o   0.58070
 -10  14   7     2850.59     1119.28    758.50 o   0.57167
  -9  14   7      268.15      651.54    654.45 o   0.56338
  -8  14   7     3638.28     1366.28    774.06 o   0.55586
  -7  14   7      154.86      425.93    455.10 o   0.54914
  -6  14   7     1170.36      997.72    507.61 o   0.54325
  -5  14   7     1830.79     2637.26    510.53 o   0.53821
  -4  14   7     1253.90     1135.81    511.50 o   0.53405
  -3  14   7     4438.15     3711.81    641.81 o   0.53080
  -2  14   7     2250.41     2017.82    540.68 o   0.52846
  -1  14   7     1639.88     1589.94    702.10 o   0.52705
   0  14   7     6549.69     4163.02    781.84 o   0.52658
   1  14   7     1634.74     2049.91    642.78 o   0.52705
   2  14   7     2254.48     1665.79    775.04 o   0.52846
   3  14   7     4446.40     4509.21    812.96 o   0.53080
   4  14   7     1251.33     1926.41    779.90 o   0.53405
   5  14   7     1827.43     1724.14    693.35 o   0.53821
   6  14   7     1174.52     1281.68    621.39 o   0.54325
   7  14   7      156.13       42.79    485.25 o   0.54914
   8  14   7     3617.24      511.50    776.01 o   0.55586
   9  14   7      268.53      235.33    967.58 o   0.56338
  10  14   7     2851.68     1947.80    945.21 o   0.57167
  11  14   7      492.68       31.12    847.00 o   0.58070
  12  14   7     3140.27     1235.00    911.18 o   0.59042
  13  14   7      268.29       13.61    852.83 o   0.60081
 -14  15   7      998.51      134.20    802.26 o   0.62346
 -13  15   7      384.25      622.36    827.55 o   0.61265
 -12  15   7     2637.99      561.10    888.81 o   0.60246
 -11  15   7      798.27      852.83    887.84 o   0.59293
 -10  15   7     1386.58      434.68    751.70 o   0.58410
  -9  15   7      371.54      641.81    704.05 o   0.57599
  -8  15   7     1853.03     1449.91    952.99 o   0.56863
  -7  15   7     3477.92     2432.08   1039.54 o   0.56206
  -6  15   7      368.88      972.44    631.11 o   0.55631
  -5  15   7     6340.90     5758.80    811.99 o   0.55139
  -4  15   7     3278.04     1280.71    802.26 o   0.54733
  -3  15   7      967.23     1350.72    564.99 o   0.54416
  -2  15   7     8187.56     6259.61    965.63 o   0.54188
  -1  15   7     1058.60      836.30    553.32 o   0.54050
   0  15   7     5249.90     2547.80    844.08 o   0.54005
   1  15   7     1060.38      811.02    723.50 o   0.54050
   2  15   7     8204.66     8421.34   1303.07 o   0.54188
   3  15   7      966.26      650.56    683.63 o   0.54416
   4  15   7     3276.58     2399.99    679.74 o   0.54733
   5  15   7     6340.73     5775.33    912.15 o   0.55139
   6  15   7      365.79      298.54    566.93 o   0.55631
   7  15   7     3482.43     2700.47    700.16 o   0.56206
   8  15   7     1856.60       95.30    724.47 o   0.56863
   9  15   7      374.75      792.54    982.17 o   0.57599
  10  15   7     1384.21     1096.91    813.93 o   0.58410
  11  15   7      800.64     1165.96    928.68 o   0.59293
  12  15   7     2642.76      832.41    902.43 o   0.60246
  13  15   7      386.43      438.57   1013.28 o   0.61265
  14  15   7     1000.43      346.19   1080.38 o   0.62346
 -15  16   7      570.87        0.00    865.47 o   0.64685
 -14  16   7     1623.96     1190.27    994.81 o   0.63566
 -13  16   7     1013.04        3.89    828.52 o   0.62505
 -12  16   7       30.62        0.97    797.40 o   0.61507
 -11  16   7      552.74      564.99    882.98 o   0.60574
 -10  16   7      877.60      862.56   1022.04 o   0.59709
  -9  16   7      509.73      492.06    851.86 o   0.58916
  -8  16   7     1216.96     1707.61    900.48 o   0.58197
  -7  16   7      704.55     1060.93   1023.98 o   0.57556
  -6  16   7     2615.08      891.73   1059.96 o   0.56994
  -5  16   7     1857.75      502.75    670.98 o   0.56514
  -4  16   7      688.04       28.20    613.61 o   0.56118
  -3  16   7     1527.72     1055.10    612.64 o   0.55808
  -2  16   7     2242.58      973.41    713.77 o   0.55586
  -1  16   7     6620.37     6274.19   1282.65 o   0.55452
   0  16   7     1377.98     1247.64    741.00 o   0.55408
   1  16   7     6628.86     4592.84    958.83 o   0.55452
   2  16   7     2230.99     1651.21    757.53 o   0.55586
   3  16   7     1531.25      539.71    757.53 o   0.55808
   4  16   7      690.78        8.75    699.19 o   0.56118
   5  16   7     1864.52      709.88    776.01 o   0.56514
   6  16   7     2613.04     1312.80    772.12 o   0.56994
   7  16   7      705.95      542.62    907.29 o   0.57556
   8  16   7     1220.77     1913.76   1106.64 o   0.58197
   9  16   7      514.43      707.94   1079.41 o   0.58916
  10  16   7      875.95      962.72   1051.21 o   0.59709
  11  16   7      557.11      176.01    954.94 o   0.60574
  12  16   7       30.72     1376.98   1062.88 o   0.61507
  13  16   7     1010.89     1676.49   1269.04 o   0.62505
  14  16   7     1632.31        0.97   1091.08 o   0.63566
  15  16   7      572.06        0.97    978.28 o   0.64685
 -14  17   7      635.09      715.72   1725.11 o   0.64838
 -13  17   7      414.16     1219.44   1197.08 o   0.63799
 -12  17   7      412.76     2792.85   1217.50 o   0.62821
 -11  17   7      293.52     1988.64   1111.50 o   0.61908
 -10  17   7     1668.88     1918.63   1085.24 o   0.61062
  -9  17   7      280.60      618.47   1058.99 o   0.60287
  -8  17   7      427.45     3107.92   1206.80 o   0.59585
  -7  17   7      124.26     1940.99    789.62 o   0.58958
  -6  17   7      394.89      623.33    803.24 o   0.58410
  -5  17   7      887.22      779.90    764.34 o   0.57942
  -4  17   7     2841.99     1520.90    725.44 o   0.57556
  -3  17   7     1238.49      878.11    728.36 o   0.57254
  -2  17   7     5511.32     2779.24    884.92 o   0.57037
  -1  17   7     2522.87      882.00    748.78 o   0.56907
   0  17   7      230.65      132.25    606.80 o   0.56863
   1  17   7     2520.86     2606.14    856.72 o   0.56907
   2  17   7     5520.07     5681.97   1281.68 o   0.57037
   3  17   7     1230.17     1629.81    824.63 o   0.57254
   4  17   7     2835.59     2687.83    921.87 o   0.57556
   5  17   7      882.05        6.81    871.31 o   0.57942
   6  17   7      397.36      423.98    738.08 o   0.58410
   7  17   7      124.38        2.92    877.14 o   0.58958
   8  17   7      424.67     1129.00   1232.08 o   0.59585
   9  17   7      282.74       50.57    968.55 o   0.60287
  10  17   7     1673.33      863.53   1235.97 o   0.61062
  11  17   7      292.06      131.28   1278.76 o   0.61908
  12  17   7      413.94     1098.86   1060.93 o   0.62821
  13  17   7      415.70      115.72   1270.01 o   0.63799
 -12  18   7      472.75     2207.44   1094.00 o   0.64186
 -11  18   7      424.02        3.89   1085.24 o   0.63292
 -10  18   7     1420.51      878.11   1245.70 o   0.62465
  -9  18   7      436.54     1147.48   1020.09 o   0.61708
  -8  18   7       94.39        0.97   1073.58 o   0.61022
  -7  18   7      523.93      751.70    948.13 o   0.60410
  -6  18   7     1940.03     1665.79    922.85 o   0.59875
  -5  18   7     3128.92     4882.63   1229.17 o   0.59418
  -4  18   7     1314.58      455.10    760.45 o   0.59042
  -3  18   7     2231.70      683.63    730.30 o   0.58748
  -2  18   7     4055.44     1753.31    858.67 o   0.58537
  -1  18   7     1466.34      555.26    816.85 o   0.58410
   0  18   7       22.85      441.49    877.14 o   0.58367
   1  18   7     1461.89      754.61    803.24 o   0.58410
   2  18   7     4072.05     1876.81   1134.84 o   0.58537
   3  18   7     2235.15     1506.31   1003.56 o   0.58748
   4  18   7     1317.99     1343.91    832.41 o   0.59042
   5  18   7     3124.90     2617.81    965.63 o   0.59418
   6  18   7     1951.51     1179.57    847.00 o   0.59875
   7  18   7      523.39       16.53   1025.93 o   0.60410
   8  18   7       94.72     1161.10    890.76 o   0.61022
   9  18   7      437.84     1398.37   1142.62 o   0.61708
  10  18   7     1424.02     2919.27   1224.30 o   0.62465
  11  18   7      425.98     3536.77   1410.04 o   0.63292
  12  18   7      473.35     1597.72   1477.14 o   0.64186
 -11  19   7      632.88     2429.16   1309.88 o   0.64724
 -10  19   7      378.11     2398.04   1122.20 o   0.63915
  -9  19   7      784.86      747.81    958.83 o   0.63175
  -8  19   7       74.85     1062.88   1353.64 o   0.62505
  -7  19   7     1288.69     3165.30   1189.30 o   0.61908
  -6  19   7     1892.96     1102.75   1072.60 o   0.61386
  -5  19   7      589.16     2409.71   1107.61 o   0.60941
  -4  19   7      541.76     1547.15    973.41 o   0.60574
  -3  19   7     2353.36      829.49    760.45 o   0.60287
  -2  19   7      106.28      188.65    586.38 o   0.60081
  -1  19   7     1956.21      522.20    831.44 o   0.59958
   0  19   7        0.03        4.86    844.08 o   0.59916
   1  19   7     1954.64      672.93    929.65 o   0.59958
   2  19   7      108.38        4.86    872.28 o   0.60081
   3  19   7     2362.80     1640.51    933.54 o   0.60287
   4  19   7      541.78        5.83    988.00 o   0.60574
   5  19   7      588.07      799.35    992.86 o   0.60941
   6  19   7     1888.66     2346.50   1393.51 o   0.61386
   7  19   7     1285.72     1370.17   1494.64 o   0.61908
   8  19   7       75.32     2635.32   1219.44 o   0.62505
   9  19   7      786.88     1988.64   1218.47 o   0.63175
  10  19   7      379.20     1488.81   1232.08 o   0.63915
  11  19   7      635.82     1368.23   1267.09 o   0.64724
  -9  20   7       95.63     2715.06   1207.77 o   0.64685
  -8  20   7     3953.96     4830.12   1597.72 o   0.64031
  -7  20   7     2249.33     4363.34   1244.73 o   0.63449
  -6  20   7       44.70      926.74    880.06 o   0.62939
  -5  20   7      363.35     1391.56   1038.57 o   0.62505
  -4  20   7      570.66      552.35    811.99 o   0.62148
  -3  20   7     4106.87     2969.84   1178.60 o   0.61868
  -2  20   7      825.79      942.30    917.98 o   0.61668
  -1  20   7      284.56      695.30    824.63 o   0.61547
   0  20   7      364.92        0.00    856.72 o   0.61507
   1  20   7      286.81      294.65    879.09 o   0.61547
   2  20   7      822.93      212.96    946.19 o   0.61668
   3  20   7     4112.48     3479.40   1535.48 o   0.61868
   4  20   7      570.35      396.76    842.13 o   0.62148
   5  20   7      363.43     1977.95   1023.98 o   0.62505
   6  20   7       43.85     1603.56   1335.16 o   0.62939
   7  20   7     2249.56     1325.44   1213.61 o   0.63449
   8  20   7     3964.81     3803.22   1362.39 o   0.64031
   9  20   7       94.99      108.91   1286.54 o   0.64685
  -6  21   7     1082.41     2242.45   1177.63 o   0.64532
  -5  21   7      301.11     2166.60   1055.10 o   0.64109
  -4  21   7     4932.02     4477.12   1431.43 o   0.63760
  -3  21   7     2935.54     3834.34   1376.00 o   0.63488
  -2  21   7      523.12       48.62    842.13 o   0.63292
  -1  21   7     1967.11      748.78   1030.79 o   0.63175
   0  21   7     1292.49      898.54    931.60 o   0.63136
   1  21   7     1977.11     1286.54   1029.82 o   0.63175
   2  21   7      523.11      365.64    869.36 o   0.63292
   3  21   7     2935.64     3513.43   1364.34 o   0.63488
   4  21   7     4942.60     2662.54   1212.63 o   0.63760
   5  21   7      297.83     1361.42   1085.24 o   0.64109
   6  21   7     1085.03     1230.14   1291.40 o   0.64532
  -1  22   7      678.25     2454.44   2622.67 o   0.64838
   0  22   7       66.31      302.43    905.34 o   0.64800
   1  22   7      678.76     1835.97   2047.96 o   0.64838
   0   0   8    84993.45    84321.38   2803.55 o   0.48518
  -1   1   8     3687.49     3166.27   1392.54 o   0.48620
   0   1   8     8639.29     9941.27    709.88 o   0.48569
   1   1   8     3701.47     2627.54    965.63 o   0.48620
  -2   2   8    20145.74    20526.29   1588.97 o   0.48925
  -1   2   8      766.97      840.19    705.99 o   0.48773
   0   2   8        0.14      210.05    420.09 o   0.48722
   1   2   8      774.30     1081.35    484.28 o   0.48773
   2   2   8    20140.60    20711.06   1293.35 o   0.48925
  -3   3   8    11173.25    12583.39   1017.17 o   0.49428
  -2   3   8    13345.31    14184.03    956.88 o   0.49177
  -1   3   8     3628.02     2762.71    662.23 o   0.49026
   0   3   8    10240.83     9766.23    888.81 o   0.48976
   1   3   8     3627.17     2941.64    562.07 o   0.49026
   2   3   8    13356.02    13689.06    730.30 o   0.49177
   3   3   8    11175.37    10926.35   1509.23 o   0.49428
  -4   4   8     1107.89      757.53    792.54 o   0.50125
  -3   4   8     4314.25     4841.79    628.20 o   0.49778
  -2   4   8      811.03      837.27    560.13 o   0.49528
  -1   4   8     4479.81     2867.73    641.81 o   0.49378
   0   4   8      241.55        1.94    512.48 o   0.49328
   1   4   8     4484.87     3836.28    573.74 o   0.49378
   2   4   8      808.06     1484.92    502.75 o   0.49528
   3   4   8     4300.24     5046.97    573.74 o   0.49778
   4   4   8     1100.28       76.82    602.91 o   0.50125
  -5   5   8      949.12     1081.35    792.54 o   0.51006
  -4   5   8       41.64       88.49    615.56 o   0.50567
  -3   5   8     5283.18     5097.54    662.23 o   0.50223
  -2   5   8      106.18       17.50    446.35 o   0.49976
  -1   5   8     3997.85     5245.35    723.50 o   0.49828
   0   5   8    16409.87    17763.59    942.30 o   0.49778
   1   5   8     4014.32     4467.40    633.06 o   0.49828
   2   5   8      104.28      373.42    461.91 o   0.49976
   3   5   8     5277.29     5343.57    510.53 o   0.50223
   4   5   8       39.88        0.00    386.06 o   0.50567
   5   5   8      952.46      968.55    567.91 o   0.51006
  -6   6   8     6338.59     6687.48   1483.95 o   0.52063
  -5   6   8      604.11      713.77    562.07 o   0.51537
  -4   6   8     4219.47     3203.22    746.84 o   0.51103
  -3   6   8     3701.93     3909.21    730.30 o   0.50763
  -2   6   8     2631.92     1991.56    564.02 o   0.50518
  -1   6   8     8094.41     7663.81    651.54 o   0.50371
   0   6   8      250.07      775.04    528.04 o   0.50322
   1   6   8     8077.25     8958.13    834.35 o   0.50371
   2   6   8     2625.34     2347.47    493.03 o   0.50518
   3   6   8     3698.85     3797.38    509.56 o   0.50763
   4   6   8     4219.72     4964.31    395.78 o   0.51103
   5   6   8      605.78      446.35    345.22 o   0.51537
   6   6   8     6341.07     5141.30   1225.28 o   0.52063
  -7   7   8    11521.43     9945.16   1387.67 o   0.53285
  -6   7   8     1667.19     1455.74    662.23 o   0.52678
  -5   7   8     6007.18     6941.29    801.29 o   0.52158
  -4   7   8     1077.39     1167.90    577.63 o   0.51729
  -3   7   8     2866.73     2485.56    710.85 o   0.51393
  -2   7   8     9139.24    10893.29    723.50 o   0.51152
  -1   7   8    16412.37    16057.92    731.28 o   0.51006
   0   7   8     5089.21     5211.31    575.69 o   0.50958
   1   7   8    16380.79    16525.67    721.55 o   0.51006
   2   7   8     9166.50    11069.30    533.87 o   0.51152
   3   7   8     2873.77     2898.85    419.12 o   0.51393
   4   7   8     1076.64     1121.23    317.02 o   0.51729
   5   7   8     6022.24     5980.51    417.18 o   0.52158
   6   7   8     1670.18     1682.32    442.46 o   0.52678
   7   7   8    11510.80     8691.68   2470.97 o   0.53285
  -8   8   8     5868.41     5845.35   1000.64 o   0.54662
  -7   8   8     7457.45     7509.19    744.89 o   0.53978
  -6   8   8      141.62      270.34    475.52 o   0.53378
  -5   8   8    11563.41    12992.79    878.11 o   0.52865
  -4   8   8     1840.58      924.79    543.59 o   0.52442
  -3   8   8     2822.88     2291.07    609.72 o   0.52111
  -2   8   8     1702.46     1390.59    493.03 o   0.51873
  -1   8   8     2280.64     2793.82    494.00 o   0.51729
   0   8   8     3251.42     3009.71    471.63 o   0.51681
   1   8   8     2281.09     2846.34    453.16 o   0.51729
   2   8   8     1705.11     2133.54    695.30 o   0.51873
   3   8   8     2831.86     2007.12    590.27 o   0.52111
   4   8   8     1840.73     1954.61    529.98 o   0.52442
   5   8   8    11545.45    12563.94    989.95 o   0.52865
   6   8   8      142.63       71.96    360.78 o   0.53378
   7   8   8     7463.79     8810.32   1967.25 o   0.53978
   8   8   8     5864.52     3231.42   1867.09 o   0.54662
  -9   9   8     4291.46     5091.70   1470.33 o   0.56180
  -8   9   8     2388.87     3259.62    592.22 o   0.55426
  -7   9   8     9766.15    10841.75    860.61 o   0.54752
  -6   9   8     5010.42     3865.45    658.34 o   0.54161
  -5   9   8     1141.22     1297.24    615.56 o   0.53656
  -4   9   8     5366.91     6459.93    812.96 o   0.53239
  -3   9   8    24535.59    26111.02    924.79 o   0.52912
  -2   9   8      950.21     1182.49    441.49 o   0.52678
  -1   9   8    25635.89    25904.87   1083.30 o   0.52537
   0   9   8     4436.33     4128.01    753.64 o   0.52489
   1   9   8    25633.54    25775.53   1351.69 o   0.52537
   2   9   8      957.09     1420.74    724.47 o   0.52678
   3   9   8    24574.46    24554.15   1909.87 o   0.52912
   4   9   8     5367.98     6104.01    652.51 o   0.53239
   5   9   8     1141.47      878.11    535.82 o   0.53656
   6   9   8     5010.15     4257.35    773.09 o   0.54161
   7   9   8     9765.46     8955.21   1538.40 o   0.54752
   8   9   8     2390.20     2394.15    892.70 o   0.55426
   9   9   8     4266.82     3123.48   1666.76 o   0.56180
 -10  10   8     5415.20     9643.70   2060.60 o   0.57831
  -9  10   8      686.15     1464.50    775.04 o   0.57012
  -8  10   8       82.71      608.75    712.80 o   0.56269
  -7  10   8     4681.11     4811.64    695.30 o   0.55605
  -6  10   8     6267.95     5576.95    905.34 o   0.55023
  -5  10   8       26.99        5.83    483.30 o   0.54525
  -4  10   8     3335.00     4554.92    722.52 o   0.54115
  -3  10   8    11506.04    13032.66    908.26 o   0.53794
  -2  10   8     4313.21     3987.98    766.28 o   0.53563
  -1  10   8    14877.04    14557.45   1442.13 o   0.53425
   0  10   8     7937.72     5125.74    866.45 o   0.53378
   1  10   8    14900.88    15222.60   1674.54 o   0.53425
   2  10   8     4311.29     3416.19    772.12 o   0.53563
   3  10   8    11520.45    12316.94   1011.34 o   0.53794
   4  10   8     3344.41     3035.96    825.60 o   0.54115
   5  10   8       26.60      377.31    455.10 o   0.54525
   6  10   8     6267.49     4777.60    980.22 o   0.55023
   7  10   8     4672.32     5012.94    996.75 o   0.55605
   8  10   8       81.47      421.07    763.37 o   0.56269
   9  10   8      695.86      977.30   1059.96 o   0.57012
  10  10   8     5425.94     3973.40   1507.28 o   0.57831
 -11  11   8     1435.34     3101.12   1486.86 o   0.59602
 -10  11   8      501.48     2159.79    893.67 o   0.58723
  -9  11   8      625.76     2362.06    893.67 o   0.57917
  -8  11   8     1676.86     1385.73    772.12 o   0.57185
  -7  11   8      365.19      170.18    567.91 o   0.56532
  -6  11   8      977.70     1001.61    614.58 o   0.55960
  -5  11   8    14445.71    15483.21   1010.37 o   0.55471
  -4  11   8     8498.96     9247.92    818.80 o   0.55068
  -3  11   8     1221.36     1101.78    686.54 o   0.54752
  -2  11   8      379.13      354.94    588.33 o   0.54525
  -1  11   8    11758.70    12624.24    953.97 o   0.54389
   0  11   8      445.33      338.41    594.16 o   0.54344
   1  11   8    11747.10    12621.32   1454.77 o   0.54389
   2  11   8      376.47      414.26    687.52 o   0.54525
   3  11   8     1218.70     1248.61    818.80 o   0.54752
   4  11   8     8509.87     8567.21   1344.89 o   0.55068
   5  11   8    14461.47    13237.84    986.06 o   0.55471
   6  11   8      979.00      359.80    773.09 o   0.55960
   7  11   8      371.28      387.03    695.30 o   0.56532
   8  11   8     1678.12     1394.48    811.02 o   0.57185
   9  11   8      621.01       68.07    909.23 o   0.57917
  10  11   8      504.01     1265.15    953.97 o   0.58723
  11  11   8     1432.45      654.45   1355.58 o   0.59602
 -12  12   8      969.40      262.56   1434.35 o   0.61483
 -11  12   8      667.49     3626.23   1032.73 o   0.60550
 -10  12   8      270.77     1331.27    980.22 o   0.59685
  -9  12   8      447.85     1000.64    859.64 o   0.58892
  -8  12   8        6.91      971.47    714.74 o   0.58172
  -7  12   8      225.11      939.38   1275.84 o   0.57531
  -6  12   8     1432.61      401.62    703.08 o   0.56968
  -5  12   8     1445.56     1287.51    799.35 o   0.56488
  -4  12   8    15868.80    16262.14   1120.25 o   0.56092
  -3  12   8     4433.40     3431.75    727.39 o   0.55782
  -2  12   8     6259.61     7018.11    718.63 o   0.55560
  -1  12   8     4127.59     2516.68    712.80 o   0.55426
   0  12   8     2062.41     1652.18    681.68 o   0.55382
   1  12   8     4128.38     2789.93    777.95 o   0.55426
   2  12   8     6267.52     5235.62    938.41 o   0.55560
   3  12   8     4426.43     2873.56    761.42 o   0.55782
   4  12   8    15875.14    16960.35   1129.00 o   0.56092
   5  12   8     1437.09     1355.58    700.16 o   0.56488
   6  12   8     1440.71      798.37   1008.42 o   0.56968
   7  12   8      226.89      572.77    720.58 o   0.57531
   8  12   8        6.48        2.92    751.70 o   0.58172
   9  12   8      447.81      881.03    924.79 o   0.58892
  10  12   8      272.59     1092.05   1000.64 o   0.59685
  11  12   8      673.46      161.43    914.09 o   0.60550
  12  12   8      968.32     1551.04   1517.98 o   0.61483
 -13  13   8      352.95       10.70   1411.01 o   0.63465
 -12  13   8      286.72      367.58   1031.76 o   0.62482
 -11  13   8     1747.47     1216.52   1092.05 o   0.61564
 -10  13   8     1417.49     1908.90   1011.34 o   0.60713
  -9  13   8     1151.16       34.04    958.83 o   0.59933
  -8  13   8     2271.66     2555.58   1149.43 o   0.59227
  -7  13   8      677.24      401.62    922.85 o   0.58597
  -6  13   8      311.12      253.81    771.15 o   0.58045
  -5  13   8     4559.30     2778.26    967.58 o   0.57574
  -4  13   8     2569.59     2036.29    824.63 o   0.57185
  -3  13   8     1820.65      558.18    631.11 o   0.56881
  -2  13   8     5701.74     7687.15   1392.54 o   0.56663
  -1  13   8     1679.88     1201.94    647.65 o   0.56532
   0  13   8      560.85      752.67    605.83 o   0.56488
   1  13   8     1675.07     1088.16    776.98 o   0.56532
   2  13   8     5696.00     6008.72   1116.36 o   0.56663
   3  13   8     1818.84     1326.41    680.71 o   0.56881
   4  13   8     2570.20     1472.28    887.84 o   0.57185
   5  13   8     4579.23     4951.67   1116.36 o   0.57574
   6  13   8      311.82        6.81    792.54 o   0.58045
   7  13   8      671.38      275.20    847.00 o   0.58597
   8  13   8     2264.49     1088.16   1007.45 o   0.59227
   9  13   8     1150.80     1414.90    965.63 o   0.59933
  10  13   8     1419.64     1197.08    996.75 o   0.60713
  11  13   8     1747.32     1154.29    974.39 o   0.61564
  12  13   8      288.36     1004.53    987.03 o   0.62482
  13  13   8      355.61      497.89   1269.04 o   0.63465
 -13  14   8      634.64     1835.00   1054.13 o   0.64510
 -12  14   8      576.25      506.64   1066.77 o   0.63543
 -11  14   8     1413.53     1550.07    994.81 o   0.62640
 -10  14   8      150.50      755.59    906.32 o   0.61805
  -9  14   8      345.67     1504.37   1178.60 o   0.61039
  -8  14   8     3628.54     1859.31   1353.64 o   0.60345
  -7  14   8      593.03      707.94   1003.56 o   0.59727
  -6  14   8     3466.29     3552.33   1395.45 o   0.59185
  -5  14   8     1069.22      473.58    812.96 o   0.58723
  -4  14   8      419.50       32.09    670.98 o   0.58342
  -3  14   8     2091.04     1305.02    792.54 o   0.58045
  -2  14   8     4882.85     2661.57    953.97 o   0.57831
  -1  14   8       48.43      629.17    557.21 o   0.57702
   0  14   8     5055.07     2113.11    769.20 o   0.57659
   1  14   8       49.97        1.94    632.09 o   0.57702
   2  14   8     4880.77     3493.01    931.60 o   0.57831
   3  14   8     2086.76     1500.48   1050.24 o   0.58045
   4  14   8      421.36       32.09    591.24 o   0.58342
   5  14   8     1058.35      850.89    939.38 o   0.58723
   6  14   8     3471.30     3770.16   1250.56 o   0.59185
   7  14   8      589.81        3.89    884.92 o   0.59727
   8  14   8     3636.35      844.08   1127.06 o   0.60345
   9  14   8      346.88      434.68   1043.43 o   0.61039
  10  14   8      151.15      198.38   1128.03 o   0.61805
  11  14   8     1410.37     1201.94   1145.54 o   0.62640
  12  14   8      576.78      589.30   1087.19 o   0.63543
  13  14   8      636.27        0.00   1058.02 o   0.64510
 -12  15   8     1545.24     2454.44   1638.56 o   0.64663
 -11  15   8      448.10     1020.09   1114.42 o   0.63776
 -10  15   8      519.50      460.94    987.03 o   0.62956
  -9  15   8      559.31     2099.50   1308.91 o   0.62204
  -8  15   8      934.31     1240.84   1162.07 o   0.61524
  -7  15   8     3821.34     3453.14   1279.73 o   0.60917
  -6  15   8     1707.97       48.62   1054.13 o   0.60386
  -5  15   8     2721.17     1354.61   1016.20 o   0.59933
  -4  15   8     1083.24      708.91    750.72 o   0.59560
  -3  15   8      401.25       71.96    735.17 o   0.59269
  -2  15   8       80.20        3.89    778.93 o   0.59060
  -1  15   8      278.79      155.59    663.21 o   0.58934
   0  15   8      728.00     1039.54    707.94 o   0.58892
   1  15   8      275.35       15.56    692.38 o   0.58934
   2  15   8       79.31     1028.84    794.48 o   0.59060
   3  15   8      402.26      494.97    684.60 o   0.59269
   4  15   8     1083.06     1665.79    761.42 o   0.59560
   5  15   8     2727.61     3085.56   1127.06 o   0.59933
   6  15   8     1700.26      720.58    938.41 o   0.60386
   7  15   8     3825.68     3925.75   1306.96 o   0.60917
   8  15   8      931.44      592.22   1163.04 o   0.61524
   9  15   8      557.08     2474.86   1303.07 o   0.62204
  10  15   8      523.98     1240.84   1109.56 o   0.62956
  11  15   8      448.89     1439.21   1270.98 o   0.63776
  12  15   8     1541.46     2258.01   1286.54 o   0.64663
 -10  16   8     2380.64     2996.09   1193.19 o   0.64163
  -9  16   8     1321.40     3977.29   1322.52 o   0.63426
  -8  16   8     1079.24     3641.79   1293.35 o   0.62759
  -7  16   8     2997.42     3551.36   1491.73 o   0.62164
  -6  16   8      193.61      798.37    973.41 o   0.61644
  -5  16   8     1656.29      723.50   1105.67 o   0.61201
  -4  16   8     2065.15     1398.37   1041.48 o   0.60836
  -3  16   8     3416.13     1691.08    961.74 o   0.60550
  -2  16   8     1975.98     1667.74    884.92 o   0.60345
  -1  16   8      344.55      764.34    791.57 o   0.60222
   0  16   8      369.54      989.95    938.41 o   0.60181
   1  16   8      343.39     1315.71    895.62 o   0.60222
   2  16   8     1975.08     2101.45    924.79 o   0.60345
   3  16   8     3409.78     3506.62    968.55 o   0.60550
   4  16   8     2069.50     1743.59   1062.88 o   0.60836
   5  16   8     1656.46     2433.05   1089.13 o   0.61201
   6  16   8      193.82     1131.92   1225.28 o   0.61644
   7  16   8     2995.30     3597.06   1517.98 o   0.62164
   8  16   8     1081.64     5280.36   1721.22 o   0.62759
   9  16   8     1320.39      879.09   1237.92 o   0.63426
  10  16   8     2381.15        4.86   1273.90 o   0.64163
  -9  17   8       50.12        5.83    994.81 o   0.64701
  -8  17   8      355.11     3442.44   1165.96 o   0.64047
  -7  17   8     2608.22     2830.78   1295.29 o   0.63465
  -6  17   8     1628.92     2000.31   1061.91 o   0.62956
  -5  17   8     2963.74      510.53   1324.47 o   0.62522
  -4  17   8      748.44      594.16   1044.40 o   0.62164
  -3  17   8      927.70      127.39   1144.56 o   0.61885
  -2  17   8     1010.20     1133.87    876.17 o   0.61684
  -1  17   8     2784.18     2226.89   1166.93 o   0.61564
   0  17   8       92.35      501.78    787.68 o   0.61524
   1  17   8     2790.67     2504.04   1111.50 o   0.61564
   2  17   8     1009.79      937.43    872.28 o   0.61684
   3  17   8      930.11     1425.60    804.21 o   0.61885
   4  17   8      745.30      859.64    932.57 o   0.62164
   5  17   8     2959.64     3124.45   1394.48 o   0.62522
   6  17   8     1629.96      979.25   1160.12 o   0.62956
   7  17   8     2608.10     2858.98   1253.48 o   0.63465
   8  17   8      354.56      827.55   1484.92 o   0.64047
   9  17   8       50.39      289.79   1099.83 o   0.64701
  -7  18   8     1464.67    12414.19   4650.21 o   0.64816
  -6  18   8       64.25      414.26   1058.02 o   0.64317
  -5  18   8     1987.79     3725.42   1526.73 o   0.63893
  -4  18   8     1893.19     1239.86   1149.43 o   0.63543
  -3  18   8     1446.96       10.70   1065.80 o   0.63270
  -2  18   8      468.44      749.75   1068.71 o   0.63074
  -1  18   8     2620.33     1540.35    965.63 o   0.62956
   0  18   8        0.59        0.00    950.08 o   0.62916
   1  18   8     2623.25     2041.15   1010.37 o   0.62956
   2  18   8      469.23      390.92    949.10 o   0.63074
   3  18   8     1449.16     1387.67    914.09 o   0.63270
   4  18   8     1890.08     2194.80   1163.04 o   0.63543
   5  18   8     1989.97     3222.67   1519.93 o   0.63893
   6  18   8       63.59     1402.26   1272.93 o   0.64317
   7  18   8     1464.55     2646.99   2264.82 o   0.64816
  -3  19   8     3121.25     3222.67   1528.68 o   0.64701
  -2  19   8     1117.12     1923.49   1298.21 o   0.64510
  -1  19   8     1702.20     2632.40   1818.47 o   0.64394
   0  19   8     1596.90     1502.42   1081.35 o   0.64356
   1  19   8     1706.64     1879.73   1061.91 o   0.64394
   2  19   8     1117.99     1305.99    966.61 o   0.64510
   3  19   8     3124.23     3068.05   1793.18 o   0.64701
   0   1   9      292.06        6.81    421.07 o   0.54629
  -1   2   9     2038.89     1792.21    631.11 o   0.54810
   0   2   9     6802.34     3584.42    879.09 o   0.54764
   1   2   9     2038.09     1416.85    623.33 o   0.54810
  -2   3   9     1426.93     1325.44    648.62 o   0.55170
  -1   3   9     5252.30     3891.71    794.48 o   0.55035
   0   3   9     7166.53     3916.99    862.56 o   0.54990
   1   3   9     5273.67     3919.91    657.37 o   0.55035
   2   3   9     1429.62     1196.10    601.94 o   0.55170
  -3   4   9     4582.48     2649.90    865.47 o   0.55706
  -2   4   9     8274.42     8196.71    838.24 o   0.55483
  -1   4   9      488.39      779.90    570.82 o   0.55349
   0   4   9     4935.02     4869.99    716.69 o   0.55304
   1   4   9      488.78      560.13    505.67 o   0.55349
   2   4   9     8285.34     8800.59    802.26 o   0.55483
   3   4   9     4571.43     5800.61    738.08 o   0.55706
  -4   5   9      561.16     1062.88    565.96 o   0.56412
  -3   5   9     1985.43     1044.40    742.95 o   0.56104
  -2   5   9     1532.47     1175.68    628.20 o   0.55883
  -1   5   9     1921.81     1322.52    561.10 o   0.55750
   0   5   9        2.10        6.81    539.71 o   0.55706
   1   5   9     1928.23     2412.63    560.13 o   0.55750
   2   5   9     1534.23     1515.06    592.22 o   0.55883
   3   5   9     1987.28     2732.56    587.35 o   0.56104
   4   5   9      563.34      131.28    503.72 o   0.56412
  -5   6   9      424.18      864.50    672.93 o   0.57283
  -4   6   9     3744.80     4558.81    772.12 o   0.56893
  -3   6   9     7384.89     8721.83   1321.55 o   0.56588
  -2   6   9      992.79      746.84    684.60 o   0.56368
  -1   6   9      634.20      645.70    564.02 o   0.56236
   0   6   9        0.63      446.35    454.13 o   0.56192
   1   6   9      634.79       19.45    634.03 o   0.56236
   2   6   9      990.00     1348.78    715.72 o   0.56368
   3   6   9     7398.96     8906.59   1196.10 o   0.56588
   4   6   9     3745.20     2928.02    820.74 o   0.56893
   5   6   9      429.15     1237.92    795.46 o   0.57283
  -6   7   9     1020.27     1548.13    620.42 o   0.58312
  -5   7   9      927.67      937.43    621.39 o   0.57843
  -4   7   9      222.81       42.79    482.33 o   0.57456
  -3   7   9     3509.82     3746.82    686.54 o   0.57154
  -2   7   9     1064.80      594.16    888.81 o   0.56937
  -1   7   9     1365.19     1491.72    797.40 o   0.56806
   0   7   9       33.24       48.62    606.80 o   0.56762
   1   7   9     1359.25      987.03    657.37 o   0.56806
   2   7   9     1062.24     1611.34    722.52 o   0.56937
   3   7   9     3520.60     3649.57    807.13 o   0.57154
   4   7   9      222.13       79.74    736.14 o   0.57456
   5   7   9      918.94     1735.81    836.30 o   0.57843
   6   7   9     1015.88     2677.13   1173.74 o   0.58312
  -7   8   9     5535.37     7127.02   1108.58 o   0.59489
  -6   8   9     6772.26     6621.35    869.36 o   0.58945
  -5   8   9     1627.89     1281.68    725.44 o   0.58481
  -4   8   9     2363.39     1225.28    777.95 o   0.58099
  -3   8   9     2648.56     2721.86    755.59 o   0.57800
  -2   8   9      237.07        2.92    733.22 o   0.57585
  -1   8   9     5304.52     7541.28   1222.36 o   0.57456
   0   8   9     2407.67     3237.26    769.20 o   0.57413
   1   8   9     5294.90     7113.41    995.78 o   0.57456
   2   8   9      238.85      144.89    618.47 o   0.57585
   3   8   9     2661.81     1627.87    832.41 o   0.57800
   4   8   9     2356.57     1876.81    932.57 o   0.58099
   5   8   9     1631.59     2668.38    980.22 o   0.58481
   6   8   9     6768.97     5198.67   1371.14 o   0.58945
   7   8   9     5548.20     2589.61   1249.59 o   0.59489
  -8   9   9     2233.17     2746.17   1007.45 o   0.60806
  -7   9   9      117.98      937.43   1129.98 o   0.60192
  -6   9   9     2651.00     2373.73    982.17 o   0.59655
  -5   9   9      553.07      918.96    736.14 o   0.59197
  -4   9   9     1469.29     1245.70    786.71 o   0.58819
  -3   9   9      739.58      252.83    625.28 o   0.58523
  -2   9   9      487.03     1542.29    742.95 o   0.58312
  -1   9   9     2008.05     2280.38    805.18 o   0.58184
   0   9   9        0.99       30.15    619.45 o   0.58141
   1   9   9     2016.29      344.24    746.84 o   0.58184
   2   9   9      486.64     1377.95    682.65 o   0.58312
   3   9   9      744.78      436.63    813.93 o   0.58523
   4   9   9     1464.69     1446.99    917.98 o   0.58819
   5   9   9      553.79     1391.56    919.93 o   0.59197
   6   9   9     2649.40     3871.29   1144.56 o   0.59655
   7   9   9      119.54     1649.26    847.00 o   0.60192
   8   9   9     2230.76     1670.65    974.39 o   0.60806
  -9  10   9     2003.22     3961.73   1103.72 o   0.62255
  -8  10   9     3891.46     5384.41   1739.70 o   0.61575
  -7  10   9     1334.09     2858.98   1068.71 o   0.60969
  -6  10   9     1085.17     2876.48   1263.20 o   0.60438
  -5  10   9     7936.54     5598.35   1175.68 o   0.59986
  -4  10   9      928.22     1860.28    896.59 o   0.59613
  -3  10   9      783.36      250.89    665.15 o   0.59322
  -2  10   9      217.05       33.06    618.47 o   0.59113
  -1  10   9     4690.80     5313.42    817.82 o   0.58987
   0  10   9       21.35       12.64    626.25 o   0.58945
   1  10   9     4700.37     3890.74    928.68 o   0.58987
   2  10   9      214.33      391.89    733.22 o   0.59113
   3  10   9      781.24       49.59    910.21 o   0.59322
   4  10   9      928.21      685.57    940.35 o   0.59613
   5  10   9     7935.55     8500.11   1359.47 o   0.59986
   6  10   9     1087.43     1944.88   1402.26 o   0.60438
   7  10   9     1331.15     1817.49   1083.30 o   0.60969
   8  10   9     3887.87     3237.26   1191.24 o   0.61575
   9  10   9     2003.17     1854.45   1133.87 o   0.62255
 -10  11   9      867.50     3550.38   1198.05 o   0.63826
  -9  11   9      300.54     2232.73   1021.06 o   0.63084
  -8  11   9     1039.01       23.34   1005.50 o   0.62413
  -7  11   9      524.41     2803.55   1206.80 o   0.61815
  -6  11   9     1070.01      248.94   1030.79 o   0.61293
  -5  11   9     3744.64     2869.67   1030.79 o   0.60847
  -4  11   9      632.10      655.43    839.22 o   0.60479
  -3  11   9      166.24      219.77    783.79 o   0.60192
  -2  11   9     1575.91      925.76    784.76 o   0.59986
  -1  11   9      709.27     1357.53    797.40 o   0.59862
   0  11   9     1029.46      363.69    677.79 o   0.59821
   1  11   9      710.38     1061.91    767.26 o   0.59862
   2  11   9     1577.83     1277.79    824.63 o   0.59986
   3  11   9      164.05      780.87    924.79 o   0.60192
   4  11   9      631.92     2005.17   1041.48 o   0.60479
   5  11   9     3746.80     5212.29   1724.14 o   0.60847
   6  11   9     1067.97       30.15   1124.14 o   0.61293
   7  11   9      524.17     1048.29   1209.72 o   0.61815
   8  11   9     1041.07     1150.40   1269.04 o   0.62413
   9  11   9      298.80     2214.25   1110.53 o   0.63084
  10  11   9      862.34     1923.49   1125.11 o   0.63826
 -10  12   9     2340.85      799.35   1039.54 o   0.64712
  -9  12   9      640.49     2368.87   1385.73 o   0.63981
  -8  12   9     2255.19     3702.08   1525.76 o   0.63319
  -7  12   9     2188.48      926.74   1281.68 o   0.62730
  -6  12   9     1197.10     2728.67   1362.39 o   0.62215
  -5  12   9      116.84       18.48   1037.59 o   0.61775
  -4  12   9       27.38     1517.98    819.77 o   0.61414
  -3  12   9     2327.17      966.61    853.80 o   0.61131
  -2  12   9     1814.60     1161.10    874.22 o   0.60928
  -1  12   9      139.26      804.21    833.38 o   0.60806
   0  12   9      295.97        0.00    752.67 o   0.60765
   1  12   9      140.51      110.86    665.15 o   0.60806
   2  12   9     1816.13      921.87   1004.53 o   0.60928
   3  12   9     2324.76     2329.00   1247.64 o   0.61131
   4  12   9       27.63     2000.31   1060.93 o   0.61414
   5  12   9      116.65      804.21    846.02 o   0.61775
   6  12   9     1194.99     1157.21   1184.43 o   0.62215
   7  12   9     2181.02     1098.86   1099.83 o   0.62730
   8  12   9     2256.84     1436.30   1206.80 o   0.63319
   9  12   9      635.48      415.23   1178.60 o   0.63981
  10  12   9     2339.58     2327.05   1354.61 o   0.64712
  -8  13   9     3551.46     5963.01   1938.08 o   0.64289
  -7  13   9     3457.09     5591.54   1285.57 o   0.63709
  -6  13   9       60.68      817.82   1160.12 o   0.63202
  -5  13   9       96.06      977.30    999.67 o   0.62769
  -4  13   9       18.94      449.27    996.75 o   0.62413
  -3  13   9      881.35     1393.51    969.52 o   0.62135
  -2  13   9     3055.10     2050.88    928.68 o   0.61936
  -1  13   9     1740.33     1766.93    942.30 o   0.61815
   0  13   9       87.67        6.81    696.27 o   0.61775
   1  13   9     1740.63     1448.94    949.10 o   0.61815
   2  13   9     3057.07     1873.89   1265.15 o   0.61936
   3  13   9      883.02     1197.08   1162.07 o   0.62135
   4  13   9       18.71      408.43   1186.38 o   0.62413
   5  13   9       94.40        4.86   1043.43 o   0.62769
   6  13   9       62.06     1622.03   1108.58 o   0.63202
   7  13   9     3456.99     1642.45   1359.47 o   0.63709
   8  13   9     3542.84     3506.62   1461.58 o   0.64289
  -7  14   9       79.10     4267.07   1318.63 o   0.64750
  -6  14   9     2918.15     5071.28   1351.69 o   0.64251
  -5  14   9     2260.28     2175.35   1209.72 o   0.63826
  -4  14   9     1617.07      232.41   1028.84 o   0.63475
  -3  14   9     3926.60     2666.43   1149.43 o   0.63202
  -2  14   9      541.06     1516.04    780.87 o   0.63006
  -1  14   9      769.18      660.29    907.29 o   0.62888
   0  14   9     1503.03      443.43    909.23 o   0.62848
   1  14   9      767.55      964.66    914.09 o   0.62888
   2  14   9      543.11      701.13   1209.72 o   0.63006
   3  14   9     3929.68     2461.25   1202.91 o   0.63202
   4  14   9     1615.57      854.78   1138.73 o   0.63475
   5  14   9     2259.96     2933.86   1532.57 o   0.63826
   6  14   9     2916.16     3334.50   1588.97 o   0.64251
   7  14   9       79.09      445.38   1293.35 o   0.64750
  -4  15   9      229.53     1623.98   1083.30 o   0.64597
  -3  15   9       61.66      549.43   1092.05 o   0.64328
  -2  15   9      866.59        0.97    689.46 o   0.64135
  -1  15   9     2290.21     1910.85   1124.14 o   0.64019
   0  15   9     1318.71     1047.32    878.11 o   0.63981
   1  15   9     2295.59      723.50   1202.91 o   0.64019
   2  15   9      864.06      568.88    974.39 o   0.64135
   3  15   9       60.49     1060.93   1039.54 o   0.64328
   4  15   9      229.63     1182.49   1249.59 o   0.64597
   0   0  10     9471.14     7871.91   2955.25 o   0.60648
  -1   1  10       55.81      908.26    888.81 o   0.60730
   0   1  10      290.90      450.24    744.89 o   0.60689
   1   1  10       55.11     1424.63    957.85 o   0.60730
  -2   2  10     6077.07     6029.14   2053.80 o   0.60974
  -1   2  10      220.26      834.35    660.29 o   0.60852
   0   2  10       27.49      670.98    680.71 o   0.60811
   1   2  10      219.97      962.72    635.00 o   0.60852
   2   2  10     6077.78     4246.65   1138.73 o   0.60974
  -3   3  10      783.45     1122.20   1125.11 o   0.61378
  -2   3  10      546.88      710.85    705.99 o   0.61176
  -1   3  10      255.48        8.75    610.69 o   0.61055
   0   3  10      351.97      644.73    765.31 o   0.61014
   1   3  10      254.98      672.93    658.34 o   0.61055
   2   3  10      542.33     4618.12   1318.63 o   0.61176
   3   3  10      779.33     1755.26   1194.16 o   0.61378
  -4   4  10     9281.05     8849.22   1754.28 o   0.61941
  -3   4  10      489.57     1397.40    832.41 o   0.61660
  -2   4  10      187.30        2.92    761.42 o   0.61459
  -1   4  10     1029.24     1467.41    772.12 o   0.61338
   0   4  10     1548.25     1199.02    821.71 o   0.61298
   1   4  10     1027.81     2205.50    783.79 o   0.61338
   2   4  10      187.97     1193.19   1090.11 o   0.61459
   3   4  10      494.61     3916.02    931.60 o   0.61660
   4   4  10     9273.70    12719.53   1696.91 o   0.61941
  -5   5  10     2715.87     3266.43   2018.79 o   0.62656
  -4   5  10      177.84      386.06    778.93 o   0.62299
  -3   5  10      506.54      367.58    855.75 o   0.62020
  -2   5  10     1316.11      968.55   1044.40 o   0.61821
  -1   5  10      223.95      455.10    680.71 o   0.61700
   0   5  10     1817.40     3740.01   1014.26 o   0.61660
   1   5  10      222.79       94.33    670.98 o   0.61700
   2   5  10     1320.73     3478.42   1065.80 o   0.61821
   3   5  10      505.70     2713.11    965.63 o   0.62020
   4   5  10      176.99     1504.37    835.33 o   0.62299
   5   5  10     2715.49     4989.60   1352.67 o   0.62656
  -6   6  10     8925.47    13955.51   2341.64 o   0.63519
  -5   6  10      395.95      465.80    795.46 o   0.63089
  -4   6  10      558.44      598.05    924.79 o   0.62735
  -3   6  10      339.44     1189.30    780.87 o   0.62458
  -2   6  10     3122.19     3734.18   1235.00 o   0.62260
  -1   6  10      521.51      313.13    765.31 o   0.62140
   0   6  10      942.02     1867.09    768.23 o   0.62100
   1   6  10      524.07     1075.52   1030.79 o   0.62140
   2   6  10     3114.75     6073.87   1012.31 o   0.62260
   3   6  10      339.68     1541.32    950.08 o   0.62458
   4   6  10      558.99     1308.91    867.42 o   0.62735
   5   6  10      400.13      237.28    764.34 o   0.63089
   6   6  10     8915.54     8246.30   2533.21 o   0.63519
  -7   7  10      872.20     1461.58   1446.99 o   0.64525
  -6   7  10       75.53      371.47   1028.84 o   0.64024
  -5   7  10      198.44      985.08    816.85 o   0.63597
  -4   7  10     2287.57     2602.25    887.84 o   0.63246
  -3   7  10     2532.11     2220.08    901.45 o   0.62971
  -2   7  10      207.64      561.10    966.61 o   0.62774
  -1   7  10      454.83     1913.76    986.06 o   0.62656
   0   7  10      216.38     1280.71    807.13 o   0.62616
   1   7  10      452.95     2293.99   1078.44 o   0.62656
   2   7  10      208.14     3432.72   1071.63 o   0.62774
   3   7  10     2525.51     3815.86   1069.69 o   0.62971
   4   7  10     2288.67     3101.12   1100.80 o   0.63246
   5   7  10      199.53     2496.26   1098.86 o   0.63597
   6   7  10       75.33       90.44    923.82 o   0.64024
   7   7  10      868.62     1582.16   2246.34 o   0.64525
  -6   8  10       78.54     1143.59   1459.63 o   0.64602
  -5   8  10     3804.89     2281.35   1000.64 o   0.64179
  -4   8  10     1123.38      736.14    832.41 o   0.63830
  -3   8  10       24.05      363.69    807.13 o   0.63558
  -2   8  10     2259.25      587.35    891.73 o   0.63363
  -1   8  10     4246.12     4729.96   1063.85 o   0.63246
   0   8  10     1044.79     2326.08    913.12 o   0.63207
   1   8  10     4242.15     5805.48   1182.49 o   0.63246
   2   8  10     2261.64     2746.17   1058.99 o   0.63363
   3   8  10       24.41     1350.72    844.08 o   0.63558
   4   8  10     1118.20     3552.33   1282.65 o   0.63830
   5   8  10     3806.19     2230.78   1109.56 o   0.64179
   6   8  10       79.32     1580.22    941.32 o   0.64602
  -5   9  10     3858.17     3982.15   1829.16 o   0.64831
  -4   9  10     1230.40      237.28   1067.74 o   0.64487
  -3   9  10      288.57     1074.55    999.67 o   0.64217
  -2   9  10      476.47      240.19    865.47 o   0.64024
  -1   9  10      247.90      186.71    849.91 o   0.63908
   0   9  10       11.75      590.27    985.08 o   0.63869
   1   9  10      249.14     2060.60   1100.80 o   0.63908
   2   9  10      473.97     1294.32    976.33 o   0.64024
   3   9  10      290.44     2542.93   1340.02 o   0.64217
   4   9  10     1231.50     3854.76   1359.47 o   0.64487
  -2  10  10     1635.99     2042.13   1045.37 o   0.64755
  -1  10  10     2468.21     2048.93    833.38 o   0.64640
   0  10  10        2.15      428.85    885.89 o   0.64602
   1  10  10     2471.96     2873.56   1013.28 o   0.64640
   2  10  10     1629.17     3518.29   1368.22 o   0.64755
 
